# Supplementary material for: The global distribution and evolutionary history of the pT26‐2 archaeal plasmid family
Source: Environ Microbiol. 2019 Oct 21;21(12):4685–705. doi: 10.1111/1462-2920.14800 (PMC6972569; doi:10.1111/1462-2920.14800)
Supplement: Supplementary file 2 — Appendix S2: Supporting Information [file EMI-21-4685-s002.gbk]

LOCUS       region_pGE2_insert     33974 bp    DNA     linear   BCT 01-FEB-2016
DEFINITION  Pyrococcus abyssi GE2, chromosome circular, complete sequence
ACCESSION   7482 PABYGE2.1
VERSION     7482 PABYGE2.1
KEYWORDS    .
SOURCE      Pyrococcus abyssi GE2 (unknown)
  ORGANISM  Pyrococcus abyssi GE2
            .
COMMENT     Annotations were generated from the MicroScope annotation platform.
            Additional results are available at
            http://www.genoscope.cns.fr/agc/microscope . This file is not
            suitable for direct databank submission. To contact us:
            mage@genoscope.cns.fr .
FEATURES             Location/Qualifiers
     source          <1..>33974
                     /db_xref="taxon:2260"
                     /mol_type="genomic DNA"
                     /organism="Pyrococcus abyssi"
                     /strain="GE2"
     CDS             complement(77..1189)
                     /EC_number="5.3.3.2"
                     /db_xref="MaGe:32971507"
                     /gene="fni"
                     /inference="ab initio prediction:AMIGene:2.0"
                     /locus_tag="PABYGE2_v1_1590"
                     /product="Isopentenyl-diphosphate delta-isomerase"
                     /transl_table=11
                     /translation="MEEQTILRKFEHIKHCLTKNVEAHVTNGFEDVHLIHKSLPEIDK
                     DEIDLSVKFLGRKFDYPIMITGMTGGTRKGEIAWKINRTLAQAAQELNIPLGLGSQRA
                     MIEKPETWESYYVRDVAPDVFLVGNLGAPQFGRNAKKRYSVDEVLYAIEKIEADAIAI
                     HMNPLQESVQPEGDTTFSGVLEALAEITSTIDYPVIAKETGAGVSKEVAVELEAVGVD
                     AIDISGLGGTSWSAVEYYRTKDGEKRNLALKFWDWGIKTAISLAEVRWATNLPIIASG
                     GMRDGITMAKALAMGASMVGIALPVLRPAAKGDVEGVIRIIKGYAEEIRNVMFLVGAR
                     NVKELRKVPLVITGFVREWLLQRIDLNSYLRARFKM"
     gene            complement(77..1189)
                     /gene="fni"
                     /locus_tag="PABYGE2_v1_1590"
     CDS             1220..2098
                     /db_xref="MaGe:32971508"
                     /inference="ab initio prediction:AMIGene:2.0"
                     /locus_tag="PABYGE2_v1_1591"
                     /note="Evidence 4 : Homologs of previously reported genes
                     of unknown function"
                     /product="conserved protein of unknown function"
                     /transl_table=11
                     /translation="MINDLRMVDRPGFEPGASALRGISISDLYKDYGNEYYNWLKGRV
                     TERTARDYVSALEKLCARYRLATLSEIKEAIESVGKSEKYVKGLRSFISFLVESDVLD
                     STTADVIKRVLKPKRSMPRQVFITDIELREAYKALVSKWGFEAEVLLKTLIFSGIRLT
                     QAVDFLNTVDKSKFYIVNDLVVRYPGMSFSKGHKRVFWIYLPRDFADKLVRLEISYDE
                     ARRRTRYGKVSANTIRKWHYTFLLKNNVPGEVADFIQGRAQKNIGERHYANLTILADE
                     WYSKIVDELKRVLEGG"
     gene            1220..2098
                     /locus_tag="PABYGE2_v1_1591"
     CDS             2503..2679
                     /db_xref="MaGe:32971509"
                     /inference="ab initio prediction:AMIGene:2.0"
                     /locus_tag="PABYGE2_v1_1592"
                     /product="T26-3p"
                     /transl_table=11
                     /translation="MEDLSGIIKEIEFYDRYMEKLRRQIDAAQRELARISRLKQQKIM
                     ELARLKKARRVTAV"
     gene            2503..2679
                     /locus_tag="PABYGE2_v1_1592"
     CDS             2676..3020
                     /db_xref="MaGe:32971510"
                     /inference="ab initio prediction:AMIGene:2.0"
                     /locus_tag="PABYGE2_v1_1593"
                     /note="Evidence 4 : Homologs of previously reported genes
                     of unknown function"
                     /product="conserved membrane protein of unknown function"
                     /transl_table=11
                     /translation="MKTKSLVQLILFFIITASWFKVAWPMMTKESLAIGAIGGLLVHW
                     ALTNKGNRNIINIKPFSAGWRVLIYDMLLLSFLIALYKQNSALLDALKNKNLALLLAL
                     VGGIGIDYSVRG"
     gene            2676..3020
                     /locus_tag="PABYGE2_v1_1593"
     CDS             3025..5103
                     /db_xref="MaGe:32971511"
                     /inference="ab initio prediction:AMIGene:2.0"
                     /locus_tag="PABYGE2_v1_1594"
                     /note="Evidence 4 : Homologs of previously reported genes
                     of unknown function"
                     /product="conserved exported protein of unknown function"
                     /transl_table=11
                     /translation="MKRFGILLALLVLVSALSVGTSPVRADTFDEKMRVVFTLSESYD
                     VQQALNALNWSDNPHWYDSTTLILLDGKNVIVKSSDMWDLFKEGSQTIDSSNWKANEI
                     ASQILQTLIDAGVVSADAHYTKVTAQSKYVDNAKYVYIVHYYIKNSQKREFNVELAYA
                     KLFWRMQAYTNWDHGQTVVNIYDSATEDNTVSREYYYKGTGKPTHTREGELLVNTWQS
                     YINNKTVSVYTEAAAYYTSDSWMRFRLIFFSNKDYSNGIDGIKGNPGVSSSEIIRIQY
                     TPTTYIVHITLKDALTGQPLTGVTVKEGDTVLGTINDGQSLELTKGTHTLIFEKPGYW
                     SVTKEVNVQGDMTLNIEMYPDSAAFKLENFPADISIPENTIYELTFTLSPIDTSATYN
                     TYLSLSGLSDVLEVKKNGQVISPESGRYYLGDISGDTQITIKFKAGSVGTHSFTITIT
                     SNDAIASRTYTTVKQVSYEVVPLPFSIQFPQEWQVGKNTVRISESNGDQLTVLLVLKD
                     KDGNEVWSESAVLGPYEARDFQLNVPAEGSYTLEIQYNGKIAQWSITVNPVISLVTKT
                     VQVKKGGEGVVMLHFKNPSDSVLYYTIILEGGFLANQINKTISLAPLSEKDVSIAFAV
                     PSDLQYDAYELNVKVLQGNATVFQDKVAVTITDSVGFSLPIGSGSSNWLLYGIVGLVI
                     IAILVALARR"
     gene            3025..5103
                     /locus_tag="PABYGE2_v1_1594"
     CDS             5108..7258
                     /db_xref="MaGe:32971512"
                     /inference="ab initio prediction:AMIGene:2.0"
                     /locus_tag="PABYGE2_v1_1595"
                     /note="Evidence 4 : Homologs of previously reported genes
                     of unknown function"
                     /product="conserved membrane protein of unknown function"
                     /transl_table=11
                     /translation="MRRVILSFLLIQLLIGTYANEVAAFDWKFWNWEPNWSGLRHFVD
                     TLKNNVLGGAGGALAGAKAGAMIGSAIAPGIGTIVGGIIGAVAGYIAGAHIEQRIKDK
                     VCNSPLGKLLCANTEEEKDFMGFIDTGKNVTLANFTDDHYIKNSLVMNLTREADVAAF
                     QDLQLLVSKLKSSMISYDFQASGDSGEFSEIELRGPEKIYGFSAFPIELKLKPRGNSE
                     IKDPVCITSVKIYAKDTKYGNIYWTRVWTFGEDNECLEPPTSSVWSFSTILKGPDPYL
                     NYINDVLNGQANEQLIQEIFNAEPQEFEIVAEVSGYRKIYYQDGSGNWIFDHNEPIYA
                     VFTSLSAYRHIGGGTYVISGFAGSLPIYYQDAPEASEFTAFQMKANGASSNLVARLWS
                     SPIHILSATAPYKVYIQGNPGYFGGLNPKIMDEARIVVYRVTKDGHWELAAALPLDGI
                     ANLGDLSSGKLLQGSVTYHADNNTVSYRAFVAIRAFVSRDDGTKIPIWILVEPAIAPV
                     DPARKVVMDKYIEEIGDLVRDKSITLEEVQRLRAIGDSLISSLQSKIDIAQSWKEKGE
                     AENKKLVVEYASRAIYHYKEAIKYSEKLKNADDSKDVLRYAEIVKEEEVVGDYYLRAA
                     ELAYYNQEEQAQALVEDAFRIEQNVKEIKRTSLVAILPNFRDTQNLMQFVIKIIISLA
                     AIYISRRILGSLGAIVVTILVVIWWFGPMVGISL"
     gene            5108..7258
                     /locus_tag="PABYGE2_v1_1595"
     CDS             7281..7778
                     /db_xref="MaGe:32971513"
                     /inference="ab initio prediction:AMIGene:2.0"
                     /locus_tag="PABYGE2_v1_1596"
                     /note="Evidence 4 : Homologs of previously reported genes
                     of unknown function"
                     /product="conserved membrane protein of unknown function"
                     /transl_table=11
                     /translation="MGEKGLKFGQWLLKTSLASGLLGALLWYGSQHSITVAQVNEAVA
                     SLPLVFVVLIEVFDKIADKNDYYNKLYTYAIGKQKSRIGAVLISLIFAGLGMFVVIWA
                     LTGTITMNIKAYTPAVFFTAGLISLYIFAPETGDDELLLWWWIGATIATHGQYITILP
                     NFTFG"
     gene            7281..7778
                     /locus_tag="PABYGE2_v1_1596"
     CDS             7785..8120
                     /db_xref="MaGe:32971514"
                     /inference="ab initio prediction:AMIGene:2.0"
                     /locus_tag="PABYGE2_v1_1597"
                     /note="Evidence 4 : Homologs of previously reported genes
                     of unknown function"
                     /product="conserved membrane protein of unknown function"
                     /transl_table=11
                     /translation="MLGRITVALIAYLLCIFHFQDSIITVGKLFGLSGFWALFVPSAL
                     IGLSVYRIADLDNWGVWDAASFLVIGSIAMLAMTSDPSATAYELVKGVVSFSVAAILG
                     ALALRGGGR"
     gene            7785..8120
                     /locus_tag="PABYGE2_v1_1597"
     CDS             8117..8350
                     /db_xref="MaGe:32971515"
                     /inference="ab initio prediction:AMIGene:2.0"
                     /locus_tag="PABYGE2_v1_1598"
                     /note="Evidence 4 : Homologs of previously reported genes
                     of unknown function"
                     /product="conserved protein of unknown function"
                     /transl_table=11
                     /translation="MMDVNTIINQLQELARSHPYLALGLILLIIGLLSRGKISLLFYT
                     LGALAIMKSFGLIDTFFSFLKDVPSIISTFGGG"
     gene            8117..8350
                     /locus_tag="PABYGE2_v1_1598"
     CDS             8351..9154
                     /db_xref="MaGe:32971516"
                     /inference="ab initio prediction:AMIGene:2.0"
                     /locus_tag="PABYGE2_v1_1599"
                     /note="Evidence 4 : Homologs of previously reported genes
                     of unknown function"
                     /product="conserved protein of unknown function"
                     /transl_table=11
                     /translation="MRKRERQLVTIGLIVLFGIIAWWAYAKPNIGGFVDLSDLLNKNQ
                     TNDNSTTVYKLAIKDLQASVLENGNVEVTFKLLNEEHFNISKVQVLYALNVADSQNAN
                     YTEVDATKDNETYKATIPAQFGDIVYYKIKVLYDGNKTLESDVQSITVSDTVAPVISN
                     VTVNYNATTGNATFTITASDNDAIDKIILFYAITPDGNATSFSNITLSTSPYEITLTI
                     DGNTTDTTYYYVNFYVEAYDLSGNSVRLPTNGTFEFYANETTNLVFQEG"
     gene            8351..9154
                     /locus_tag="PABYGE2_v1_1599"
     CDS             9160..9633
                     /db_xref="MaGe:32971517"
                     /inference="ab initio prediction:AMIGene:2.0"
                     /locus_tag="PABYGE2_v1_1600"
                     /note="Evidence 4 : Homologs of previously reported genes
                     of unknown function"
                     /product="conserved protein of unknown function"
                     /transl_table=11
                     /translation="MRPSSPSLSKVLVRIFLITIATMLIYQVHAVNEPDPIRERLYEL
                     GYPDEGFIFTNNTIRWSDGHITLLEGDYIEDYPITATQAYNILRNYLAEYNQKLKKYD
                     MEIKPDPKSLAEKKEGNNIYWIFEVYIHSGSSKFFAGLAYVNRKTGAVSIKGLLD"
     gene            9160..9633
                     /locus_tag="PABYGE2_v1_1600"
     CDS             9645..10031
                     /db_xref="MaGe:32971518"
                     /inference="ab initio prediction:AMIGene:2.0"
                     /locus_tag="PABYGE2_v1_1601"
                     /note="Evidence 4 : Homologs of previously reported genes
                     of unknown function"
                     /product="conserved protein of unknown function"
                     /transl_table=11
                     /translation="MKKILAILLLSLIIATSGCIIKREGNMIIIDFSNITNTTPSYTY
                     ERLVKVGENLTIKEINTTIIPDYDPREQRFFFRIIQSNKEEIYWEPMNITISDVTILG
                     KGYFTGTTAYIANITIVSPRELTLEG"
     gene            9645..10031
                     /locus_tag="PABYGE2_v1_1601"
     CDS             10034..10807
                     /db_xref="MaGe:32971519"
                     /inference="ab initio prediction:AMIGene:2.0"
                     /locus_tag="PABYGE2_v1_1602"
                     /note="Evidence 4 : Homologs of previously reported genes
                     of unknown function"
                     /product="conserved exported protein of unknown function"
                     /transl_table=11
                     /translation="MSIKHSLLPLLFLILIFITPANAIFTLTASLEPGTEFYVNNLKA
                     IVDLDKRYGRSMLIVNGTHIIEGEEKTIAGITFKVMTFKNKTIVSITSNKPFELTFTR
                     NENIDTLKARIRILEEQNEQLKNENKQLKRRISELEKQLSQAKAQDVSKLKAQINNLT
                     KENRELKSKLANITTSYNKLKAKAEFLEQQNNEYRTLLSKLIEEQAKKSEQKYIEKAK
                     KERLIGSIIMKSLIFSLIVVVIIGYGLYRKKRSWEFGGL"
     gene            10034..10807
                     /locus_tag="PABYGE2_v1_1602"
     CDS             10974..12275
                     /db_xref="MaGe:32971520"
                     /inference="ab initio prediction:AMIGene:2.0"
                     /locus_tag="PABYGE2_v1_1603"
                     /product="ATPase"
                     /transl_table=11
                     /translation="MGVEIYIGKNSEREKRYIELKENEANHITFLGPSGSGKTTVMRA
                     LAEEIFEKVPGALVIVVEQKFDKNKVRELNEFIKKVTKLKGKAFVKEHFDDIIRYLAT
                     VANDGVTYGKIGDFAFGWPNYPFSIIPAFENDKHSILSWHGLKPKRFPVKRIVFRPVR
                     DIDAIRRDNNCEVVEGKIRYQDVDFSFIEKLAQINRNTIYGRVIRQAWDLEKKRDPKL
                     LEQFAEEWERKYRPNSNSPSTTYLSIMEVAALLKQDTIFTRSKDFTSELTTDKINVID
                     FSANSELYPEEEAWIIKHLVDFIVSKFVRFRNTPVFIFFDEIQNILQYHYGRIAVEKL
                     NREGRSNWVNIISGTQYMYGLPAFLVYGAAHIGIVGRIASADDEQLLSKVIKDFNRIK
                     EPRAKTFDDYKKLKPQLKGRGWFSFDKMYTERMNFRPPQSL"
     gene            10974..12275
                     /locus_tag="PABYGE2_v1_1603"
     CDS             12286..13008
                     /db_xref="MaGe:32971521"
                     /inference="ab initio prediction:AMIGene:2.0"
                     /locus_tag="PABYGE2_v1_1604"
                     /note="Evidence 4 : Homologs of previously reported genes
                     of unknown function"
                     /product="conserved protein of unknown function"
                     /transl_table=11
                     /translation="MGILDKIVKKEKKKEHETARNLPKEYYEVDTVPIVEDYVVERAK
                     KLREINYKFAQVFEPKQNLLVWFNGRESKIIGYPKGLRVELDDYVILYQVRPPSWIDS
                     VVYSLLRIFGKQPPLAVIRAPKEIVKFGDESITILAHAFIINEYQEYEAIPLSHDIVD
                     AKLYLALKKENDMLWDLITILRHRVPEVVEDAMRMNPRIKTYMSTKTKDQVEGTQEEK
                     FGGVEVEFADPFSRFRGIKNEL"
     gene            12286..13008
                     /locus_tag="PABYGE2_v1_1604"
     CDS             12998..13309
                     /db_xref="MaGe:32971522"
                     /inference="ab initio prediction:AMIGene:2.0"
                     /locus_tag="PABYGE2_v1_1605"
                     /note="Evidence 4 : Homologs of previously reported genes
                     of unknown function"
                     /product="conserved protein of unknown function"
                     /transl_table=11
                     /translation="MSFETVDEEFIESLMNQEEINNVKTKTRTIDENNSKGRIPQKNE
                     LNKMLITSIVRRLRKLYISVPKSEDRILIEEILDDLAQLMVLNNIATELLYPPKKKEK
                     K"
     gene            12998..13309
                     /locus_tag="PABYGE2_v1_1605"
     CDS             complement(13335..14255)
                     /db_xref="MaGe:32971523"
                     /inference="ab initio prediction:AMIGene:2.0"
                     /locus_tag="PABYGE2_v1_1606"
                     /note="Evidence 5 : No homology to any previously
                     reported sequences"
                     /product="protein of unknown function"
                     /transl_table=11
                     /translation="MSLYTMAIRFLVNNRLLSGYNFSSIGKLVSYGGKKIFEVSLPDR
                     FVPEIQGGTVKILYAEFGSAGLYNLPVASVRKGWQLLESEGIQMSSIARHLTILELIR
                     YQQENLVGATPLVLIPASISGNVQKLADMRVENLDAKIWEFQKEVSQKLINKIDVCFK
                     EKIEKIWEVLPEYINHLTSLESEVRIAYEVAKMGYEVVLNMGKGPDMYVNGVPVEVKQ
                     ANTFDLDWKKAMRKIRREFKQGKIVIFDVTRTALGTSLLVLLFKEFSWFENVFKHAYS
                     LVVKEDKWVGILYTRPPNQRSVGKILLVAP"
     gene            complement(13335..14255)
                     /locus_tag="PABYGE2_v1_1606"
     CDS             complement(14283..15074)
                     /db_xref="MaGe:32971524"
                     /inference="ab initio prediction:AMIGene:2.0"
                     /locus_tag="PABYGE2_v1_1607"
                     /note="Evidence 4 : Homologs of previously reported genes
                     of unknown function"
                     /product="conserved protein of unknown function"
                     /transl_table=11
                     /translation="MDNDIKSLKKLVVKSGLPPNVSVEKRPIRRWGINAALLIIGVLM
                     ILYGYQNLYTYEYYKAWREEFTILPKDAQPWYWHFEKEGILEINATVRGGDGDIIIYI
                     VDENGRRVKDFGKLVSPIRIRFLAPSPGNYTVYFDNTFSTLVPKKIYATASLYVKELQ
                     FWALEWILVGVVLIIICFLNVVLGNTKVLVLRIGEDTYEFEPWWGSLKIRVNGMEVKE
                     RVVKKATFRIGPNDEHILDIKRKFSITWTWKWEFMLDGKKIGEVP"
     gene            complement(14283..15074)
                     /locus_tag="PABYGE2_v1_1607"
     CDS             15351..15764
                     /db_xref="MaGe:32971525"
                     /inference="ab initio prediction:AMIGene:2.0"
                     /locus_tag="PABYGE2_v1_1608"
                     /note="Evidence 4 : Homologs of previously reported genes
                     of unknown function"
                     /product="conserved protein of unknown function"
                     /transl_table=11
                     /translation="MNQNKEQVEPLAKFHAHISTKGRFTIPKDTRKVFNIEEGDFIEV
                     IIRKLDMKTKRPIINAVAIIRVINNGRGTIPTELMEKLGLKIGEIAEILLLKTFKPEE
                     LLGDKLTFSKYSNILLRKGYVILDEEYKPTFNIPG"
     gene            15351..15764
                     /locus_tag="PABYGE2_v1_1608"
     CDS             16222..16392
                     /db_xref="MaGe:32971526"
                     /inference="ab initio prediction:AMIGene:2.0"
                     /locus_tag="PABYGE2_v1_1609"
                     /product="T26-21p"
                     /transl_table=11
                     /translation="MPRRGYKSIVVKEDTYELFQKFRGKLFIEKGRRVTEDETLKILL
                     TTAMKEVYVSND"
     gene            16222..16392
                     /locus_tag="PABYGE2_v1_1609"
     CDS             16385..18451
                     /db_xref="MaGe:32971527"
                     /inference="ab initio prediction:AMIGene:2.0"
                     /locus_tag="PABYGE2_v1_1610"
                     /product="T26-22p"
                     /transl_table=11
                     /translation="MTERITIIIDDVNKENNNEDVFDEIESSPILSNFFKLLESGNLP
                     EEFLGFPKDDLDLYTVFIKRKNKTYWVFNYKNPSVALYKVKTVKCDEDECDEQILVHQ
                     QTIMNMVPIEITAFKDYTLELAANELNTNPPIVYKLKVAVRSLRGIYIEELGPALAVE
                     ILDRLKDIGGLFSNETLAKEAIDTLLYLARFLDAIKFNERPLAPGIYYNPKRRVLEAY
                     DIDMSMPSRDELREALILLDKITKTVDKPSWRESWPYKFGKAIKWAVVAGLGYAYKVY
                     NEKRRWIPYLLLVGESQTGKTHSVGRVIAEMWQSPFTSSGASWSLYSLSELIASRSSV
                     IVVNEAANLFKAVNKGDEEDNLFNLLKNAPEQYFFRIKNYKNSKKIYPSLATFVFTAN
                     MSAPKNEAIRRRFLTIEFTKEDKIPKDARDKFEREIVPQMKKLSAIGRFVFNFVKSDP
                     SILGQHWTDLAELLIEAMYAYADLKIPKWLEDAKLEDNYSEELEAEKIEYVTTWLRKH
                     FNDLYLRNVKKAFDEDADFIRNRVSYVLKANLSEYFYINDDEVVIFRSLLDAIKSDRK
                     DLDIYSFKDLCNLMGWEYTIKKVRGKSIRVGVVKLEDFLEQIAPLEETKFEREVDLTA
                     NLIVKELAIQPRTIEELKILIDDNELILNAAINLLKEKNIVFEAEGKLVLNKERAKEL
                     GFDLLL"
     gene            16385..18451
                     /locus_tag="PABYGE2_v1_1610"
     CDS             18464..18688
                     /db_xref="MaGe:32971528"
                     /inference="ab initio prediction:AMIGene:2.0"
                     /locus_tag="PABYGE2_v1_1611"
                     /note="Evidence 5 : No homology to any previously
                     reported sequences"
                     /product="protein of unknown function"
                     /transl_table=11
                     /translation="MMLEFVEGDIRPIYGVRVVHVDNREAFLKLAKRYAKENGGIIFR
                     ISTNTADVFKFFAKGTIFVYIKKKRGVRNE"
     gene            18464..18688
                     /locus_tag="PABYGE2_v1_1611"
     CDS             18681..18917
                     /db_xref="MaGe:32971529"
                     /inference="ab initio prediction:AMIGene:2.0"
                     /locus_tag="PABYGE2_v1_1612"
                     /note="Evidence 4 : Homologs of previously reported genes
                     of unknown function"
                     /product="conserved protein of unknown function"
                     /transl_table=11
                     /translation="MSEIVVEGIRSVVEKRQEIKELFERELSKELVEARALKERLLTE
                     GRIEEFYFWEGYVSGLLTALGLLKKFRILEGDGV"
     gene            18681..18917
                     /locus_tag="PABYGE2_v1_1612"
     CDS             18914..19252
                     /db_xref="MaGe:32971530"
                     /inference="ab initio prediction:AMIGene:2.0"
                     /locus_tag="PABYGE2_v1_1613"
                     /note="Evidence 5 : No homology to any previously
                     reported sequences"
                     /product="protein of unknown function"
                     /transl_table=11
                     /translation="MIFVVEDGFDRVVFEARDAEEAIDAFIARKLVEAVLEGKDARLG
                     REVVATPVLLHSSYYTIMAEVATGELRVENAREVLEWARRTWEELKERKRGSRIRSMK
                     QLTLAEVGVV"
     gene            18914..19252
                     /locus_tag="PABYGE2_v1_1613"
     CDS             19252..19782
                     /db_xref="MaGe:32971531"
                     /inference="ab initio prediction:AMIGene:2.0"
                     /locus_tag="PABYGE2_v1_1614"
                     /note="Evidence 4 : Homologs of previously reported genes
                     of unknown function"
                     /product="conserved protein of unknown function"
                     /transl_table=11
                     /translation="MASRTVLVYNSSISLDFIETFTYRYSRDVFNRLRLSRLLEEARR
                     LVTPRVPVYISDVDALMMQYFDNGRRRRFIGFEFKNMRRDVALKGGYVKVNGKQYELH
                     YYFSRMAEFDFYYLVRAGREYFLWNVARAPVEFRWLGDKDKGTYDYYALVPRDFVAQI
                     PEEELPQYLGDMIFRR"
     gene            19252..19782
                     /locus_tag="PABYGE2_v1_1614"
     CDS             19789..20007
                     /db_xref="MaGe:32971532"
                     /inference="ab initio prediction:AMIGene:2.0"
                     /locus_tag="PABYGE2_v1_1615"
                     /note="Evidence 4 : Homologs of previously reported genes
                     of unknown function"
                     /product="conserved protein of unknown function"
                     /transl_table=11
                     /translation="MLRIYIVAFEFLDDGFSEVARKEIEEELRNLVIQNGSYWLSVSG
                     YLLADINTLLDKEIREEIAKVVQERMIR"
     gene            19789..20007
                     /locus_tag="PABYGE2_v1_1615"
     CDS             20168..20581
                     /db_xref="MaGe:32971533"
                     /inference="ab initio prediction:AMIGene:2.0"
                     /locus_tag="PABYGE2_v1_1616"
                     /note="Evidence 5 : No homology to any previously
                     reported sequences"
                     /product="protein of unknown function"
                     /transl_table=11
                     /translation="MVIYFKSDKALKHLLKHGVVYTIRKEKRKRVGKDWITTGRGNKK
                     IADVNVEYVGMVEILYKGFGNWFGGVVFPDNKPKFMYDATLEDYVKHSGFNTVNAWIR
                     ELMRLNGIKTWKKMPIEWHLYKVTLVKKAEEERDG"
     gene            20168..20581
                     /locus_tag="PABYGE2_v1_1616"
     CDS             20612..21013
                     /db_xref="MaGe:32971534"
                     /inference="ab initio prediction:AMIGene:2.0"
                     /locus_tag="PABYGE2_v1_1617"
                     /note="Evidence 5 : No homology to any previously
                     reported sequences"
                     /product="protein of unknown function"
                     /transl_table=11
                     /translation="MYGGRVLKKIKAELIANKELIPVINKMLKENPWNGSFGGASYFT
                     GFITRIEVNGDDVKIYVKYKDKEVTVEELFEEEAKTCSQTRGRKVYVLPFRARMEWLI
                     NAARESFNFHTKVKAKTSPFDNFPFNSRRES"
     gene            20612..21013
                     /locus_tag="PABYGE2_v1_1617"
     CDS             21030..21548
                     /db_xref="MaGe:32971535"
                     /inference="ab initio prediction:AMIGene:2.0"
                     /locus_tag="PABYGE2_v1_1618"
                     /note="Evidence 3 : Function proposed based on presence
                     of conserved amino acid motif, structural feature or
                     limited homology"
                     /product="putative integrase/recombinase"
                     /transl_table=11
                     /translation="MVRQFAWDKGLDYMKTYKLILDHYKNTNRDTSKAYDIILLTQLR
                     NGSRLTEAINFLKKIIDTKPFRREAYIKVEKRKDGYERLMILPEEITKQELMRVSYII
                     KEANKWKVSNYCRRTYGFNTHALRYALISYLSQKGVAPQLIAKITGHKTLDYILYYTQ
                     QQKAEELLKSLR"
     gene            21030..21548
                     /locus_tag="PABYGE2_v1_1618"
     CDS             21555..21773
                     /db_xref="MaGe:32971536"
                     /inference="ab initio prediction:AMIGene:2.0"
                     /locus_tag="PABYGE2_v1_1619"
                     /note="Evidence 4 : Homologs of previously reported genes
                     of unknown function"
                     /product="conserved protein of unknown function"
                     /transl_table=11
                     /translation="MLKLKVYQENGVWCVEDPAGNVVGCGKTIAEAFKDFGENLEAAI
                     ETYVEDNNIDKFHISGIALRYALFDWLG"
     gene            21555..21773
                     /locus_tag="PABYGE2_v1_1619"
     gene            complement(22043..22119)
                     /locus_tag="PABYGE2_v1_tRNA31"
     tRNA            complement(22043..22119)
                     /db_xref="MaGe:32974625"
                     /inference="profile:tRNAscan:1.23"
                     /locus_tag="PABYGE2_v1_tRNA31"
                     /product="Ala tRNA"
     CDS             22532..23410
                     /db_xref="MaGe:32971537"
                     /inference="ab initio prediction:AMIGene:2.0"
                     /locus_tag="PABYGE2_v1_1620"
                     /note="Evidence 4 : Homologs of previously reported genes
                     of unknown function"
                     /product="conserved membrane protein of unknown function"
                     /transl_table=11
                     /translation="MVAIKSFGSAINKIIENPRVIIFPLIVVLIFSIPLAFLEKESNI
                     KPLNFEEAGVIIEKHGAISDMKLPNLKLLLLVGLLQLLLLSAVQYSVIHYVKTGSTMG
                     EAFLKGLENVIQMFLLNVISTLIVLVAFLIAIFPPMIIVGIGGILESTGAVIFGILLV
                     ILSGLIIGSFAIGMTSVIVPAYFESNSLSKALGSMGLTFKRKLSTLGFGLLLLFSVFV
                     FLLAIGIVTAIPLLLSRSLAAVIVARILEAPFLALLHAFTTIASLMFYENLKEEVNLL
                     NLQQSVITDVRADRRL"
     gene            22532..23410
                     /locus_tag="PABYGE2_v1_1620"
     CDS             23385..24461
                     /db_xref="MaGe:32971538"
                     /inference="ab initio prediction:AMIGene:2.0"
                     /locus_tag="PABYGE2_v1_1621"
                     /product="Fe-S oxidoreductase, related to NifB/MoaA
                     family"
                     /transl_table=11
                     /translation="MYELTEDFKLRKITKYELDGIDERDDLLVIPPSSKAGPCGNGCI
                     FCYLLQNPPEMIYKVPRHDTLNDPTLEDRIRYARENFDLWIRVTDTSGNVRFDEDRIK
                     SLYSAGLDEIQISVHTTKKDVRVKLMRNRHAGKLIDLLPMVVEHFRVIADIILTPGYN
                     VDDIGEIIEDLDRIGVHEVRLFPVGVTKFNRFGVRPLTREELLYVKEVALEKDKELDI
                     EVVIPPIFEALLGEFTTGLEPFDIETDFPTYILTGELAYPEMRRLFPKLNVIMVKNEF
                     FGGNIGTAGLLTGRDVLREVEKLPEVDIGLILLPELMFYGDMTLDGWKREELFSKILI
                     EKGYIVETALEPQEIPKVIEKVAL"
     gene            23385..24461
                     /locus_tag="PABYGE2_v1_1621"
     CDS             24484..25599
                     /db_xref="MaGe:32971539"
                     /inference="ab initio prediction:AMIGene:2.0"
                     /locus_tag="PABYGE2_v1_1622"
                     /note="Evidence 4 : Homologs of previously reported genes
                     of unknown function"
                     /product="conserved protein of unknown function"
                     /transl_table=11
                     /translation="MIRGWLAEGIIMVQKTPYYSYVVGELPKGCQYCVRGEKLVLFVT
                     GVCPRNCFYCPLSPWRRKDVVYANERPVRSEKDIIEEAKIQDARGAGITGGDPLARLS
                     RTVEYIRLLKEEFGKKFHIHLYTTGILASEEALEKLYDAGLDEIRFHPDLFQPNSKFF
                     EREIENMKKAFDFGWDVGGEVPAVPGFEDRIKWFASLLDKLGAKFLNINELEFSETNL
                     RALLDRGYKPVSDESSAIKGSLEMGLKVLEWGEKNTSLNYHLCTAKLKDAVQLRNRLK
                     RMAKNVARPYMEITEDGTLRFGIAEYDDLEELYEFLVEEAEVPREWLYINWEKKRIEM
                     PVEVAEELADAIEGDVKFYIVEEYPTWDRIEVERIPL"
     gene            24484..25599
                     /locus_tag="PABYGE2_v1_1622"
     CDS             25642..26133
                     /db_xref="MaGe:32971540"
                     /inference="ab initio prediction:AMIGene:2.0"
                     /locus_tag="PABYGE2_v1_1623"
                     /product="Iron dependent repressor"
                     /transl_table=11
                     /translation="MVSKREEEYLEVMYLLQKNKGVIRVKDIARVLKVKPPSVVDALK
                     KLSKKGLIEYEKYDRITLTEEGKRIAEETYSKHVLLTEFFVNVLGIPPEIAEEDACQF
                     EHYVSEVTVQRIREFISYIQEHCPYVLKQFLKKVQEEDKKRSEDSGKVSEVTNEDQGE
                     DVH"
     gene            25642..26133
                     /locus_tag="PABYGE2_v1_1623"
     CDS             complement(26071..27384)
                     /db_xref="MaGe:32971541"
                     /inference="ab initio prediction:AMIGene:2.0"
                     /locus_tag="PABYGE2_v1_1624"
                     /note="Evidence 4 : Homologs of previously reported genes
                     of unknown function"
                     /product="conserved membrane protein of unknown function"
                     /transl_table=11
                     /translation="MGWFERYFEFEKYGTNMKTEVLAGITTFMTMAYILFVNPDILSK
                     AMGEGAKEALVAVTALSAGLTTIMMGLYAKKPFALAPGMGLNAYFAFTVAPKYGWKVA
                     LAAVFVEGIIFIILSVTKVRSAIIHAIPISQKYAIGAGIGLFLTLIGLANVGIVTNGP
                     TILALNASKFVTKDGLLFILGLFVAAILVSLRIKGALLISILLTSIVGWIVKAAPWPS
                     QIFSWPDISYTFLKLDFQGLLNAGALGVVFAFFMVDFFDTLGTVTGLSAKAGFLTKEG
                     KIPDAEKVLLTDAVGTTLGALLGTSTVTTYIESAAGIEEGGRTGMTALVTGLLFLVIG
                     LFIGPLAGSIPAFATAPALVIVGYYMMSAMKNVDFNDPTEALPAFLVLITIPYTYSIA
                     DGIGVGFISYTLLKIFTGRWKEVHPLMYILALVFVGYFAYLAGVF"
     gene            complement(26071..27384)
                     /locus_tag="PABYGE2_v1_1624"
     CDS             complement(27474..28271)
                     /EC_number="2.4.2.1"
                     /db_xref="MaGe:32971542"
                     /inference="ab initio prediction:AMIGene:2.0"
                     /locus_tag="PABYGE2_v1_1625"
                     /note="Evidence 3 : Function proposed based on presence
                     of conserved amino acid motif, structural feature or
                     limited homology"
                     /product="putative 6-oxopurine nucleoside phosphorylase"
                     /transl_table=11
                     /translation="MVRVAVIGGSGVYDFPAENKRSVTVETPYGKVEVTIGLVNDEEV
                     AFLARHGKGHSIPPHKINYRANIWALYELGVERIIATSAVGSMNPNMRPGDFVILDQI
                     IDFTVSRPRTFYDGEESPHDRKFVAHVDFTEPYCPEIRRALIAAAKELSLPYHPRGTY
                     VCTEGPRFETAAEIKAYRILGGDVVGMTQCPEAILARELEICYATVAIVTNYAAGISG
                     KKLTHSEVVELMNKKSQEIVALITKAIPLIPKERNCPCKDALKGATG"
     gene            complement(27474..28271)
                     /locus_tag="PABYGE2_v1_1625"
     gene            28323..28400
                     /locus_tag="PABYGE2_v1_tRNA23"
     tRNA            28323..28400
                     /db_xref="MaGe:32974617"
                     /inference="profile:tRNAscan:1.23"
                     /locus_tag="PABYGE2_v1_tRNA23"
                     /product="Arg tRNA"
     CDS             complement(28398..28853)
                     /db_xref="MaGe:32971543"
                     /inference="ab initio prediction:AMIGene:2.0"
                     /locus_tag="PABYGE2_v1_1626"
                     /product="Transmembrane transport protein (fragment)"
                     /transl_table=11
                     /translation="MALTLIPVFASLNFWYSVINDPFIQASNVELDEYFLQEHFVDVA
                     EWIVKNTARDDVIGAGEEMGMMINALTGRPIIATMYGHGNIFLNNTERRHELKLLFLG
                     NCSEKIIVLQKYRVKYVIVDPLTEARDMSCVGKVIFRKGDVEIIKVGEL"
     gene            complement(28398..28853)
                     /locus_tag="PABYGE2_v1_1626"
     CDS             29076..30389
                     /db_xref="MaGe:32971544"
                     /inference="ab initio prediction:AMIGene:2.0"
                     /locus_tag="PABYGE2_v1_1627"
                     /note="Evidence 4 : Homologs of previously reported genes
                     of unknown function"
                     /product="conserved protein of unknown function"
                     /transl_table=11
                     /translation="MKLVRTVILESYPLTRRKFNAIKEVHTEYSEILPPLTNYAVENK
                     IKNPKKLRKLFYDKLKDEYDLPTHYYYTVCQDAVTRAKSFLELKKKGKAKTEKPLVKR
                     ISIWLDDVLWDYKRFPQFNTLKNGRKILIIRLSTRKGRIKLPLKPHKLFFKYLNEGWK
                     VKPGVKLRLIEGERKVLAYFIFEKEFEEPGPTGSFLSVDYNADNVSLGTSEFLIQVRT
                     DLGKMTRFYTNVRREIQKSHLVGWRRKVPSRRGRGLLEKFGRRKRNRRVDLQRKFAKR
                     LVELAKVLNATIVLEEVPKNFNQKIARRRKRKEKGLRDVLHNIGMNGFQRFVLEKAVE
                     SGVPVVFVNPAYSSKICPRCGAFNVKPDDDALRRRVFNCPVCGFSMDRDFVAVLNLLG
                     LFPFSPKANEPLAEDPVGPVMLVVEANLLHHRNALVIISQGLQQK"
     gene            29076..30389
                     /locus_tag="PABYGE2_v1_1627"
     CDS             complement(30596..32026)
                     /db_xref="MaGe:32971545"
                     /inference="ab initio prediction:AMIGene:2.0"
                     /locus_tag="PABYGE2_v1_1628"
                     /product="AepA exoenzymes regulatory protein aepa"
                     /transl_table=11
                     /translation="MKALINGNIYTSFRPLRKVSGLVISNDRVVYAGDSSVAKRIVEL
                     SGGEVIDLKGKYVMPAFFDSHLHLDELGMSLEMVDLRGTKSMKELLERLKGGKGRIIF
                     GFGWDQDELGEYPTKEVLNEIDKPVFIYRKCFHVAVANDAMLELLNLEPSKDFEEDTG
                     MIKEKALEEARKIINEKILSLEDYIHYIERAQEHLINLGVKSVAFMSVNEKAFKALFY
                     LEREGKLKVNVSAYINPSILDKLEDLNLGRFNGERLSITGVKLFTDGSFGARTALLSE
                     PYSDDPSTSGEMVSDEEELANIMERAKRLKLDVAVHAIGDRGLDIALNAFEKAKLSGR
                     VEHASLVRDDQLERIRELGIRLSVQPHFIISDWWVVERVGEKRARWVYRFKDLLRVAE
                     VGFSTDAPIEPADPWLTVEAAVNRGKGVVKLYEFTKDQALTVEEALHCYTYGSARVSL
                     ANDIGKLEPGFKAEYIVMDRDPLVMK"
     gene            complement(30596..32026)
                     /locus_tag="PABYGE2_v1_1628"
     CDS             32094..33935
                     /EC_number="1.2.7.8"
                     /db_xref="MaGe:32971546"
                     /gene="iorA"
                     /inference="ab initio prediction:AMIGene:2.0"
                     /locus_tag="PABYGE2_v1_1629"
                     /product="Indolepyruvate oxidoreductase subunit IorA"
                     /transl_table=11
                     /translation="MKRLLMGNEAIAYGALESGIAFATGYPGTPSTEVIETIARLKPE
                     VFAEWAPNEKVALEEAAGVSYAGLRSLVTMKCVGLNVAADPLMSLAYSGVEGGLVILV
                     ADDPGPHTSQTEQDDRYYGKIAILPVLEPYDPQEAHDLIKYAYELSEKYKVPVIFRTT
                     TRVNHTTADVEVGEFVELNRKPVFKKDIERYVRASMEGNRRRHKWLNETIRKIEEEFN
                     SMPFNWVEGEGKLGIIVEGAPYNYVKEILPSIGEDFKILKLSTPHPLPRKLVLDFMKS
                     VEKVIVIEEGAPFLEEEIKVVAYEEGLSVPIYGKRTGLLPLEGELTPRLVKNAILKFL
                     GKEAEEVSIPQEVLEAEKLAPKRPPGMCPGCPHRGSYRALLDALRELGYGRFDIPIHG
                     DIGCYALSLLPPLEAIWTEFVMGASISLANGQSVVMNKKIVATIGDSTFFHNGIQPLI
                     DAVYKDLDVLVIILDNRTTAMTGHQPHPGTGGSETGRKFREIDIEALVRAIGVKYVKT
                     VDPYDLKATKEAIKEAMQVKGPAVIIAKRECVIPVIRRGETREPPIIIEEKCTGCKAC
                     ILLSGCQALIYDPETRKVKIDELICTGCGICNQLCPFDAIKFREELE"
     gene            32094..33935
                     /gene="iorA"
                     /locus_tag="PABYGE2_v1_1629"
ORIGIN
        1 TATAAAAGGT TAATAAATTT TTTGCCTGAA TTAACGGAAG GTTAGAATCA GAACTGCTTT
       61 TAGCACCCTC AAAGGGTCAC ATCTTGAATC TAGCCCTAAG GTACGAGTTC AAATCTATCC
      121 TCTGAAGTAG CCACTCTCGA ACAAAACCTG TGATAACTAG CGGAACTTTG CGTAGTTCCT
      181 TGACGTTCCT GGCTCCAACT AAGAACATAA CATTCCTTAT TTCTTCTGCA TATCCTTTTA
      241 TTATCCTAAT AACCCCTTCA ACGTCCCCCT TGGCCGCGGG CCTTAACACT GGAAGTGCAA
      301 TCCCAACCAT CGAAGCCCCC ATGGCTAAGG CCTTCGCCAT CGTTATCCCA TCTCTCATCC
      361 CACCGCTAGC TATTATGGGC AAGTTAGTGG CCCATCTAAC TTCTGCCAAA CTTATTGCTG
      421 TCTTAATTCC CCAGTCCCAG AATTTCAAAG CTAAGTTGCG CTTCTCCCCA TCCTTCGTTC
      481 TGTAATACTC CACGGCACTC CAACTTGTTC CACCGAGACC GCTAATGTCT ATAGCATCAA
      541 CGCCCACAGC CTCCAACTCA ACGGCAACCT CCTTGGAAAC CCCTGCCCCA GTTTCCTTTG
      601 CAATTACCGG ATAATCGATT GTTGACGTTA TCTCAGCTAA CGCTTCCAAT ACACCTGAAA
      661 ATGTCGTATC CCCTTCAGGT TGAACGCTCT CTTGCAGTGG ATTCATGTGG ATGGCTATTG
      721 CATCTGCCTC TATCTTTTCT ATAGCATAGA GAACTTCATC CACTGAGTAT CTTTTCTTAG
      781 CGTTCCTCCC AAATTGGGGA GCCCCTAAGT TCCCAACTAG AAATACATCA GGAGCAACGT
      841 CCCTAACGTA ATAACTCTCC CAAGTTTCAG GTTTTTCTAT CATGGCCCTC TGACTTCCGA
      901 GGCCGAGGGG TATGTTAAGC TCTTGGGCGG CCTGAGCTAA GGTTCTATTA ATTTTCCATG
      961 CTATCTCTCC TTTTCTAGTA CCTCCCGTCA TTCCAGTTAT CATTATGGGA TAATCAAATT
     1021 TCCTACCCAG GAATTTGACG CTTAGATCTA TCTCATCCTT ATCTATCTCA GGTAAACTCT
     1081 TGTGGATTAG ATGAACGTCT TCAAAACCAT TGGTTACGTG GGCTTCAACG TTCTTTGTAA
     1141 GGCAATGCTT GATGTGCTCA AACTTCCTTA AAATAGTCTG CTCTTCCATG TTTCCACCTC
     1201 TCAAGCTTTG AGAATTATAA TGATTAATGA TTTAAGAATG GTGGACCGGC CGGGATTTGA
     1261 ACCCGGGGCC TCCGCCTTGC GAGGGATTTC TATATCAGAC CTATATAAAG ATTACGGTAA
     1321 TGAATACTAC AATTGGCTAA AAGGGAGAGT AACCGAGAGA ACTGCAAGGG ATTACGTAAG
     1381 TGCACTCGAA AAATTATGTG CAAGGTATAG ACTAGCAACA TTAAGCGAGA TAAAGGAAGC
     1441 AATAGAATCA GTTGGTAAGA GTGAAAAATA CGTGAAAGGA TTGAGGAGCT TCATAAGCTT
     1501 CTTAGTCGAG AGCGATGTTC TTGACAGCAC TACTGCTGAT GTAATCAAAA GAGTTCTGAA
     1561 GCCAAAGAGA TCAATGCCAC GCCAAGTGTT CATAACAGAT ATTGAGTTAA GAGAGGCATA
     1621 CAAAGCGCTA GTCTCAAAAT GGGGTTTTGA AGCAGAAGTA CTACTGAAAA CTTTGATTTT
     1681 TTCGGGTATT AGACTAACAC AAGCGGTTGA TTTCCTGAAT ACAGTTGACA AATCAAAGTT
     1741 CTATATTGTG AATGACCTAG TTGTAAGGTA CCCTGGAATG AGTTTCAGCA AAGGGCACAA
     1801 GAGGGTGTTC TGGATTTATT TACCTAGAGA TTTTGCAGAT AAATTGGTAA GACTCGAAAT
     1861 AAGCTATGAT GAAGCGAGAA GGAGAACAAG ATATGGGAAG GTGTCAGCAA ATACGATTAG
     1921 AAAATGGCAC TACACGTTTC TATTGAAAAA TAATGTTCCA GGAGAGGTTG CTGATTTTAT
     1981 TCAAGGAAGA GCACAGAAAA ACATAGGGGA AAGACACTAT GCGAACTTGA CGATTTTGGC
     2041 GGATGAGTGG TATTCCAAGA TTGTTGATGA GCTAAAACGG GTTTTGGAGG GGGGTTGAGT
     2101 TATGGGTCTC ATTTCGTTCA TTTTTGCCTT TGTAGTGGTG GTGTTGGTAT TTACGCTTGG
     2161 TGTACTCTTT GCTTCCGAGC TCTCATATCT TCTCGTGAAA TATGAAAAAT GAGGGGAGGT
     2221 GGCGGAGGGT GGCCCGTAAG GAGAAGGGAA CTTATGTATG GTCCTTTAGT ATAGATAAGG
     2281 AGACGCATGA GATGATAGAA ATGCTGTCAA AGTCTTTAGG GATAAATAAG TCGGCGGTAG
     2341 TGCGGATGGC TGTCAGGAGA TTGTATCACG ATTCAGTCCT GAGATCAAAA GCCTGATTTT
     2401 TTTATAATCC TTATTAAGCC GCTATAAAGC TTCTTTTAAA TATTCTTAAA TATTTGCACC
     2461 CTATTTTTCA ATTTTGGGCC ACCCTCCGCG GGAGGCGATA CTATGGAGGA TTTGTCAGGC
     2521 ATCATAAAGG AGATTGAGTT CTATGACAGG TACATGGAGA AGCTTCGTAG GCAGATTGAC
     2581 GCGGCACAGC GTGAACTCGC GAGGATTTCG AGACTGAAAC AGCAGAAGAT CATGGAGCTA
     2641 GCCCGGCTCA AAAAAGCACG GAGGGTGACG GCAGTATGAA GACTAAAAGC CTCGTTCAGC
     2701 TGATTCTCTT CTTCATCATC ACGGCCTCCT GGTTCAAGGT TGCATGGCCC ATGATGACAA
     2761 AGGAGAGCCT AGCAATCGGT GCCATTGGTG GTCTTCTTGT CCATTGGGCT TTGACGAATA
     2821 AGGGGAACAG GAATATCATT AACATAAAGC CATTTTCGGC AGGTTGGCGC GTGTTAATTT
     2881 ACGATATGCT ATTGCTGAGC TTTCTAATCG CACTATACAA GCAGAACTCT GCTCTTCTCG
     2941 ACGCTCTCAA GAACAAGAAC CTCGCGCTTT TGCTGGCCCT CGTGGGTGGC ATTGGAATTG
     3001 ACTACAGCGT GAGGGGGTGA GGAGATGAAG CGGTTTGGCA TTTTGCTCGC TCTGTTGGTG
     3061 CTGGTTTCAG CTCTTTCGGT AGGAACGAGT CCAGTTAGGG CTGATACTTT TGATGAAAAG
     3121 ATGCGTGTGG TGTTCACTCT ATCGGAGAGT TATGATGTTC AGCAGGCATT GAATGCTCTC
     3181 AACTGGTCTG ATAATCCACA TTGGTATGAT TCTACAACGT TAATTTTGTT GGATGGGAAG
     3241 AATGTCATTG TAAAGAGTTC TGATATGTGG GATTTGTTCA AGGAGGGTTC GCAAACAATA
     3301 GACAGTAGCA ATTGGAAGGC AAATGAGATT GCTTCTCAGA TTCTGCAAAC GCTGATTGAT
     3361 GCTGGCGTTG TTTCAGCTGA TGCCCATTAT ACCAAGGTAA CAGCACAGTC AAAGTATGTT
     3421 GATAATGCTA AATATGTGTA TATTGTGCAT TACTACATAA AGAACTCGCA GAAGCGTGAA
     3481 TTTAATGTAG AACTCGCATA TGCAAAGTTG TTCTGGAGGA TGCAGGCATA TACAAATTGG
     3541 GATCATGGGC AGACTGTTGT AAATATTTAT GATTCTGCAA CCGAGGATAA TACTGTTTCG
     3601 AGGGAATATT ACTACAAGGG GACTGGAAAG CCAACACACA CGAGGGAAGG AGAGCTTTTA
     3661 GTTAATACTT GGCAATCCTA TATAAACAAT AAGACTGTTT CAGTTTACAC CGAGGCAGCA
     3721 GCCTATTATA CTTCAGATAG CTGGATGCGG TTTAGGCTAA TATTCTTCAG TAACAAGGAT
     3781 TATAGTAATG GAATAGATGG GATAAAAGGA AATCCTGGAG TTAGCAGTTC TGAGATTATA
     3841 AGGATACAAT ACACACCAAC AACATACATC GTTCACATCA CTCTAAAAGA CGCTCTCACC
     3901 GGCCAGCCCC TCACCGGGGT AACGGTGAAG GAGGGTGATA CCGTTCTTGG AACAATTAAT
     3961 GATGGGCAAA GCTTGGAGCT CACGAAAGGC ACGCACACGC TCATTTTTGA AAAGCCTGGC
     4021 TACTGGAGTG TCACAAAGGA GGTTAATGTC CAGGGTGACA TGACTCTCAA CATTGAAATG
     4081 TATCCTGATT CTGCTGCATT CAAGCTCGAA AACTTCCCGG CTGACATCAG CATTCCTGAG
     4141 AACACTATTT ACGAGCTAAC GTTCACCCTT TCCCCCATCG ACACGAGTGC TACCTACAAC
     4201 ACTTACCTCT CCCTGAGCGG ACTTTCTGAT GTCTTGGAAG TCAAGAAGAA TGGTCAGGTA
     4261 ATCTCTCCAG AGTCGGGAAG ATATTACTTA GGAGACATTT CAGGAGATAC TCAAATAACA
     4321 ATCAAGTTCA AGGCTGGAAG TGTTGGCACT CACTCATTCA CGATTACTAT CACGAGTAAT
     4381 GATGCGATTG CCTCTAGGAC TTACACTACT GTAAAGCAGG TTAGTTATGA GGTTGTTCCA
     4441 TTGCCGTTCT CGATTCAGTT CCCACAAGAG TGGCAGGTTG GAAAGAATAC TGTAAGAATA
     4501 TCTGAGAGTA ATGGTGATCA GTTGACAGTA TTGCTTGTAT TGAAGGATAA GGATGGGAAT
     4561 GAGGTTTGGA GTGAAAGTGC AGTTCTTGGA CCTTATGAAG CAAGAGACTT TCAACTGAAC
     4621 GTTCCAGCTG AAGGATCCTA TACCCTAGAA ATACAATACA ATGGCAAGAT AGCACAATGG
     4681 TCCATAACCG TCAATCCAGT CATTTCCCTG GTAACAAAAA CTGTTCAAGT GAAGAAGGGT
     4741 GGAGAGGGCG TTGTAATGCT CCACTTCAAG AATCCTTCTG ATTCTGTCTT GTATTACACG
     4801 ATTATACTTG AGGGTGGTTT CTTGGCCAAT CAAATTAATA AGACAATTTC ACTAGCCCCA
     4861 TTGAGTGAGA AGGACGTAAG TATAGCCTTT GCAGTACCAA GTGATCTGCA ATATGACGCA
     4921 TACGAGCTAA ACGTCAAGGT TCTCCAGGGT AACGCAACAG TATTCCAGGA TAAGGTTGCA
     4981 GTAACAATAA CAGATTCTGT AGGGTTCAGC CTACCAATTG GTAGTGGAAG TTCAAACTGG
     5041 CTCCTCTATG GGATAGTTGG CTTGGTCATA ATTGCTATTC TAGTAGCCCT AGCGAGGAGG
     5101 TGAAGTTATG AGGCGTGTTA TTCTTTCATT TTTGCTAATA CAATTGCTAA TTGGCACTTA
     5161 TGCTAATGAA GTTGCAGCTT TCGACTGGAA GTTTTGGAAT TGGGAACCAA ACTGGAGTGG
     5221 TTTAAGACAT TTCGTTGATA CTTTGAAGAA TAATGTGCTT GGTGGTGCCG GAGGTGCTCT
     5281 TGCTGGAGCA AAAGCTGGCG CTATGATTGG ATCAGCAATT GCTCCTGGAA TAGGCACGAT
     5341 AGTTGGGGGA ATTATTGGAG CAGTTGCAGG GTACATTGCA GGGGCTCACA TTGAACAGAG
     5401 GATTAAGGAT AAGGTATGTA ACTCACCACT TGGAAAGTTG TTATGTGCAA ACACTGAAGA
     5461 GGAAAAAGAC TTCATGGGGT TTATTGATAC TGGAAAGAAC GTTACTTTAG CAAATTTTAC
     5521 TGATGATCAC TACATTAAGA ATTCTCTTGT CATGAATCTC ACAAGAGAGG CAGATGTGGC
     5581 TGCATTCCAG GACTTACAAC TACTAGTCTC AAAATTGAAG AGTAGCATGA TTAGTTATGA
     5641 CTTCCAAGCA AGTGGGGATA GTGGAGAATT TTCAGAGATT GAGTTGAGAG GTCCAGAAAA
     5701 GATCTATGGT TTTAGTGCTT TTCCGATAGA ACTCAAGTTA AAGCCAAGAG GAAATTCAGA
     5761 GATTAAGGAT CCAGTTTGTA TTACAAGCGT TAAAATCTAC GCAAAAGATA CCAAATATGG
     5821 CAACATCTAC TGGACAAGAG TGTGGACTTT TGGTGAGGAT AATGAGTGTC TTGAACCACC
     5881 AACAAGCTCC GTGTGGAGCT TTTCAACTAT TCTCAAAGGA CCAGATCCAT ATTTAAATTA
     5941 TATAAATGAT GTCCTGAATG GTCAGGCAAA TGAGCAGCTA ATTCAAGAAA TATTCAATGC
     6001 TGAGCCTCAA GAGTTTGAGA TTGTTGCTGA AGTTTCAGGA TACAGGAAGA TATACTACCA
     6061 AGATGGAAGT GGAAACTGGA TTTTTGACCA CAATGAGCCT ATCTATGCAG TATTTACAAG
     6121 CCTGAGCGCT TACAGACACA TTGGAGGAGG AACTTATGTA ATTTCGGGAT TTGCCGGAAG
     6181 CTTACCAATC TACTACCAAG ATGCTCCAGA GGCAAGTGAA TTTACTGCAT TCCAAATGAA
     6241 AGCAAATGGG GCTTCTTCAA ACTTAGTTGC TAGACTTTGG AGCTCACCAA TCCATATACT
     6301 AAGTGCAACT GCGCCATACA AAGTATATAT CCAAGGCAAT CCTGGTTACT TTGGAGGGCT
     6361 TAATCCAAAG ATAATGGATG AGGCCAGAAT TGTAGTATAT AGAGTAACAA AGGATGGACA
     6421 TTGGGAACTA GCAGCGGCTC TCCCCTTGGA TGGTATTGCA AATCTAGGTG ATCTATCGAG
     6481 TGGAAAACTC TTACAAGGTT CAGTTACATA CCATGCCGAT AACAACACAG TCTCGTACAG
     6541 AGCTTTTGTT GCTATTAGGG CGTTTGTAAG TAGGGATGAT GGAACAAAGA TTCCAATTTG
     6601 GATTCTTGTT GAACCCGCAA TTGCTCCAGT AGATCCAGCA AGAAAAGTCG TTATGGATAA
     6661 ATACATAGAG GAAATAGGAG ATCTAGTTAG AGATAAATCG ATAACACTTG AGGAAGTACA
     6721 AAGACTTAGG GCAATTGGTG ATAGCCTAAT TAGCTCACTA CAGAGCAAGA TTGATATTGC
     6781 ACAGTCTTGG AAAGAAAAAG GCGAAGCTGA AAACAAAAAA TTAGTTGTTG AATATGCTTC
     6841 TAGAGCAATT TACCACTATA AGGAGGCAAT AAAATACTCT GAAAAGCTCA AGAATGCTGA
     6901 CGATTCAAAA GATGTTCTAA GATATGCGGA AATTGTAAAG GAGGAAGAAG TAGTTGGTGA
     6961 TTATTACTTA AGAGCTGCAG AGCTTGCCTA TTACAATCAA GAGGAACAGG CACAAGCTCT
     7021 TGTTGAGGAT GCGTTCAGGA TAGAGCAGAA TGTTAAAGAA ATCAAAAGAA CAAGCTTAGT
     7081 AGCAATTCTT CCAAACTTCA GAGACACGCA AAACCTTATG CAGTTCGTTA TCAAGATAAT
     7141 AATCTCACTA GCGGCAATAT ACATTTCAAG GAGGATTCTC GGTTCGCTTG GTGCAATTGT
     7201 AGTCACAATA CTAGTTGTAA TCTGGTGGTT TGGCCCAATG GTGGGGATTT CTCTCTAATT
     7261 AACTTTTTGG AGGTGGTTTT GTGGGTGAAA AAGGTCTAAA GTTTGGTCAA TGGCTTTTGA
     7321 AAACATCCCT TGCAAGTGGT TTGTTAGGAG CGTTACTATG GTATGGTAGC CAACACAGTA
     7381 TAACAGTTGC ACAAGTGAAT GAAGCAGTTG CGTCCCTCCC ACTAGTATTC GTAGTGCTAA
     7441 TAGAAGTATT CGACAAAATC GCAGACAAAA ACGACTATTA CAATAAACTC TACACGTATG
     7501 CAATTGGGAA ACAAAAAAGT AGAATTGGCG CAGTTCTGAT AAGCCTGATC TTCGCAGGGC
     7561 TTGGAATGTT CGTAGTGATT TGGGCTCTGA CTGGAACAAT AACCATGAAC ATAAAAGCCT
     7621 ACACTCCAGC AGTATTCTTC ACGGCTGGCT TGATCTCGTT GTACATCTTT GCCCCTGAAA
     7681 CAGGGGATGA TGAGTTACTT TTGTGGTGGT GGATTGGGGC AACAATAGCG ACCCATGGTC
     7741 AATACATCAC AATCCTACCA AACTTCACGT TCGGGTGATC AGCAATGCTT GGTAGGATTA
     7801 CAGTAGCACT CATCGCTTAC CTCCTATGCA TTTTCCACTT CCAGGATAGC ATAATCACAG
     7861 TGGGTAAACT CTTTGGGCTT AGTGGCTTTT GGGCCTTATT CGTCCCCTCG GCTCTCATTG
     7921 GCCTGAGCGT TTACAGAATT GCAGATTTGG ACAATTGGGG AGTTTGGGAT GCTGCAAGTT
     7981 TTCTCGTCAT CGGGAGTATA GCAATGCTCG CTATGACAAG TGACCCATCA GCAACTGCAT
     8041 ATGAGCTCGT GAAGGGTGTA GTGAGTTTTT CAGTTGCTGC AATCCTAGGA GCCCTGGCCT
     8101 TGAGAGGAGG TGGGAGGTGA TGGATGTTAA TACAATCATA AACCAACTCC AGGAGCTAGC
     8161 AAGGAGCCAT CCCTATCTAG CACTTGGACT AATATTACTT ATAATCGGGC TATTATCCAG
     8221 AGGGAAAATA TCACTACTAT TCTACACTCT CGGCGCTCTC GCAATAATGA AGTCATTTGG
     8281 ATTGATAGAC ACTTTCTTTT CTTTCCTAAA AGACGTGCCA AGCATAATCT CAACATTTGG
     8341 GGGTGGTTGA ATGAGGAAAA GAGAAAGACA ACTCGTGACA ATTGGCTTGA TAGTCTTGTT
     8401 TGGAATAATA GCTTGGTGGG CATATGCAAA ACCAAACATT GGAGGCTTTG TAGATCTGAG
     8461 CGACTTGCTA AACAAGAACC AGACAAATGA CAATAGCACT ACAGTCTACA AATTAGCGAT
     8521 TAAAGACTTA CAAGCAAGCG TTTTAGAAAA TGGAAACGTT GAAGTAACGT TCAAGTTGCT
     8581 AAACGAAGAA CACTTCAACA TAAGCAAAGT CCAGGTTCTA TATGCATTGA ACGTTGCCGA
     8641 TTCCCAAAAC GCTAATTACA CCGAAGTTGA TGCTACCAAG GATAACGAAA CATACAAAGC
     8701 AACGATTCCG GCCCAATTTG GAGATATAGT ATATTACAAG ATAAAAGTGC TCTACGATGG
     8761 CAACAAGACG CTTGAAAGCG ATGTTCAGAG CATAACAGTT TCCGACACAG TGGCTCCAGT
     8821 AATCAGTAAT GTTACTGTCA ACTATAATGC CACCACAGGT AACGCTACAT TCACAATTAC
     8881 TGCTAGCGAC AATGATGCAA TTGACAAGAT AATTCTATTC TACGCAATAA CACCAGATGG
     8941 AAACGCTACA AGCTTTAGCA ACATTACATT GAGCACTTCA CCATACGAGA TTACCTTGAC
     9001 AATCGATGGA AACACAACAG ATACCACATA CTACTATGTT AACTTCTATG TTGAAGCATA
     9061 TGATCTTAGT GGCAATTCAG TAAGATTGCC AACAAACGGC ACATTTGAGT TCTATGCTAA
     9121 CGAGACTACA AACTTAGTAT TCCAGGAGGG CTGAACTTAA TGAGGCCCTC CTCCCCCTCA
     9181 CTTTCTAAAG TCTTGGTCAG AATATTCTTG ATAACAATTG CAACGATGCT AATATATCAA
     9241 GTCCACGCTG TAAACGAACC AGACCCAATA AGAGAAAGAT TATACGAGCT AGGTTATCCA
     9301 GATGAGGGCT TCATATTCAC CAACAACACA ATTCGCTGGA GCGATGGGCA CATAACGCTC
     9361 TTGGAAGGAG ACTACATAGA GGACTACCCC ATAACAGCAA CACAAGCCTA CAATATACTA
     9421 AGGAACTACC TCGCAGAGTA CAACCAAAAG CTGAAGAAAT ACGACATGGA AATTAAGCCC
     9481 GATCCAAAGA GTTTAGCAGA AAAGAAAGAA GGTAATAACA TATATTGGAT TTTTGAAGTT
     9541 TATATTCATT CAGGTTCATC AAAATTCTTT GCTGGATTAG CATACGTGAA CCGCAAGACA
     9601 GGAGCAGTCT CAATTAAAGG ACTTCTCGAT TAGGGGGTGA TAAGATGAAG AAAATTCTCG
     9661 CAATCTTGTT GCTTAGCCTA ATCATAGCAA CATCTGGATG CATTATAAAA AGAGAAGGGA
     9721 ACATGATAAT CATAGACTTC TCAAACATAA CAAACACAAC CCCGTCTTAC ACCTATGAAA
     9781 GATTGGTAAA AGTTGGGGAA AATTTAACAA TCAAGGAAAT AAACACGACG ATAATTCCAG
     9841 ATTATGATCC AAGAGAACAG AGGTTCTTTT TCAGAATAAT CCAGAGTAAC AAGGAGGAAA
     9901 TATATTGGGA GCCAATGAAC ATCACAATTA GCGATGTAAC TATTCTTGGG AAGGGATATT
     9961 TCACTGGAAC GACTGCATAC ATCGCAAACA TCACAATAGT TAGCCCGAGA GAACTCACCC
    10021 TGGAGGGATG AGTATGAGTA TAAAACACTC TCTTCTCCCA TTATTATTCC TAATATTGAT
    10081 TTTTATAACA CCAGCAAATG CAATCTTCAC ACTAACTGCA TCCCTGGAGC CAGGAACAGA
    10141 ATTCTATGTG AACAACCTCA AAGCAATCGT CGATTTAGAT AAAAGATATG GCAGGAGCAT
    10201 GTTGATAGTG AACGGAACCC ATATCATTGA AGGCGAAGAG AAAACAATTG CTGGAATTAC
    10261 TTTCAAAGTC ATGACATTTA AGAACAAGAC GATAGTGTCG ATAACATCAA ACAAACCGTT
    10321 TGAACTAACA TTTACCAGAA ACGAGAACAT TGATACCCTA AAAGCAAGAA TAAGAATTTT
    10381 AGAAGAGCAA AACGAGCAAT TGAAGAATGA GAACAAACAA TTAAAAAGGA GAATCTCAGA
    10441 GTTGGAAAAG CAGCTCTCAC AAGCAAAAGC CCAAGACGTT TCTAAGCTCA AAGCACAGAT
    10501 TAACAACCTT ACAAAAGAGA ACAGGGAATT AAAGTCAAAG CTTGCAAACA TAACTACAAG
    10561 TTATAACAAG CTGAAAGCAA AGGCCGAATT CCTGGAACAA CAGAACAATG AATACAGAAC
    10621 ACTACTTTCA AAGCTAATTG AAGAGCAAGC AAAGAAAAGC GAGCAAAAAT ACATCGAGAA
    10681 GGCAAAGAAA GAGCGCCTGA TCGGTTCTAT CATCATGAAA AGCCTCATTT TTAGCTTAAT
    10741 CGTCGTTGTG ATAATTGGAT ATGGACTTTA CAGAAAGAAG AGAAGTTGGG AGTTTGGAGG
    10801 CTTGTGAAAA ATGTATTGTG CGAAAAACAG AATATTTTGT TTTGGATATC ATTCGCACAC
    10861 AACAGTAAAC CCATATTTGA AAAAAGGAGG TAAGATATCA CCCAAATAAA TTCAAAAATA
    10921 ATAATCCTGA TGGAAAGGCA ATATCGTAAA AAGCAGCTTG AGAGGTGGGT TATTTGGGAG
    10981 TAGAGATATA TATTGGCAAG AATTCAGAGA GAGAAAAGAG ATACATTGAG TTAAAGGAAA
    11041 ATGAAGCAAA TCACATCACA TTCTTAGGAC CAAGCGGAAG TGGAAAAACA ACAGTCATGA
    11101 GAGCCCTTGC CGAAGAAATA TTCGAAAAAG TTCCTGGAGC CCTTGTCATA GTAGTGGAGC
    11161 AGAAATTCGA TAAGAACAAA GTGAGAGAGT TGAACGAGTT CATCAAGAAA GTAACAAAAC
    11221 TCAAAGGAAA AGCTTTTGTA AAAGAACATT TCGACGATAT AATAAGGTAC CTCGCAACAG
    11281 TTGCTAACGA TGGCGTAACT TACGGTAAGA TAGGAGACTT CGCATTTGGC TGGCCAAACT
    11341 ACCCATTTTC CATTATTCCA GCATTTGAGA ACGACAAACA CAGTATCCTT AGCTGGCATG
    11401 GATTAAAACC AAAGAGGTTT CCAGTTAAAA GGATAGTATT TAGACCAGTC AGGGATATTG
    11461 ATGCTATTCG CAGAGACAAC AATTGCGAAG TCGTTGAAGG GAAAATAAGA TATCAAGATG
    11521 TTGACTTCTC TTTCATAGAA AAGCTAGCAC AAATAAACAG AAACACGATC TATGGGAGAG
    11581 TCATTAGACA GGCATGGGAT CTAGAGAAAA AGAGGGATCC AAAATTGTTA GAGCAGTTTG
    11641 CAGAAGAATG GGAGCGAAAA TACCGTCCAA ACTCAAACAG TCCAAGCACC ACGTACCTAT
    11701 CAATAATGGA AGTTGCAGCA CTCCTCAAAC AGGATACAAT CTTCACAAGA AGCAAAGACT
    11761 TCACTTCAGA ACTCACAACA GACAAAATTA ACGTCATAGA CTTCTCAGCA AATAGCGAAC
    11821 TGTATCCAGA GGAAGAGGCA TGGATAATCA AACACCTTGT AGACTTCATA GTTTCGAAGT
    11881 TTGTCCGCTT CAGGAACACT CCGGTATTCA TATTCTTCGA TGAGATCCAG AACATACTAC
    11941 AATACCATTA TGGAAGAATT GCAGTTGAAA AGCTCAACAG AGAAGGTAGA AGTAATTGGG
    12001 TAAATATAAT CAGTGGAACT CAATATATGT ATGGATTACC AGCATTCCTA GTCTATGGAG
    12061 CAGCACACAT AGGAATTGTT GGAAGAATAG CAAGTGCAGA TGACGAACAA CTCTTGAGCA
    12121 AAGTTATAAA AGATTTCAAC AGAATCAAAG AGCCAAGGGC AAAAACATTT GACGATTATA
    12181 AGAAGCTCAA ACCACAATTA AAGGGTAGAG GTTGGTTCTC TTTTGATAAA ATGTATACTG
    12241 AAAGAATGAA TTTCCGCCCA CCACAGAGTT TGTGAGGTGG TGAAAATGGG TATTCTTGAC
    12301 AAAATCGTTA AAAAAGAAAA GAAAAAAGAA CACGAAACCG CAAGAAACCT ACCCAAAGAA
    12361 TATTATGAAG TCGACACCGT CCCAATAGTG GAGGATTATG TTGTAGAAAG AGCTAAAAAG
    12421 CTAAGAGAAA TCAATTATAA GTTTGCTCAA GTATTTGAAC CAAAACAAAA CCTCCTAGTG
    12481 TGGTTTAATG GAAGGGAAAG CAAAATCATT GGTTACCCAA AAGGACTCCG TGTTGAACTA
    12541 GACGATTATG TGATTTTATA TCAAGTACGC CCACCAAGCT GGATCGACAG CGTTGTGTAC
    12601 TCATTGCTAA GAATCTTCGG CAAACAACCA CCCCTCGCAG TCATTAGAGC TCCAAAAGAG
    12661 ATTGTAAAAT TCGGAGACGA GTCAATTACA ATCCTCGCGC ATGCATTCAT AATCAACGAA
    12721 TACCAAGAGT ATGAAGCAAT CCCACTATCT CACGACATAG TTGACGCAAA GCTGTATTTA
    12781 GCCCTCAAGA AGGAGAATGA CATGCTTTGG GATCTCATAA CAATTCTCAG ACATAGAGTT
    12841 CCCGAAGTTG TAGAGGATGC CATGAGAATG AACCCAAGGA TAAAAACATA CATGAGCACA
    12901 AAGACGAAGG ACCAAGTAGA GGGAACACAA GAAGAGAAAT TTGGTGGTGT AGAAGTGGAA
    12961 TTTGCAGACC CATTCTCAAG ATTCAGAGGG ATAAAAAATG AGCTTTGAAA CAGTTGACGA
    13021 AGAGTTCATA GAATCACTGA TGAACCAGGA AGAAATTAAT AATGTTAAGA CAAAAACAAG
    13081 AACAATAGAT GAGAATAATT CAAAAGGAAG AATTCCACAG AAAAATGAGT TAAACAAAAT
    13141 GCTAATAACT TCAATAGTCA GAAGACTTAG AAAGCTGTAT ATTAGTGTTC CAAAAAGCGA
    13201 GGATAGAATT CTAATTGAAG AGATCCTTGA TGACCTTGCA CAACTTATGG TTCTCAATAA
    13261 CATAGCAACA GAACTCCTAT ACCCACCAAA GAAGAAGGAG AAAAAATAAC ATGCTCCCAG
    13321 GAATATCAAA ACTATCAAGG AGCCACCAAC AATATTTTTC CAACACTTCT TTGATTCGGA
    13381 GGTCTAGTAT AGAGGATCCC GACCCATTTA TCTTCTTTCA CTACAAGTGA ATAGGCATGT
    13441 TTAAACACAT TTTCAAACCA CGAAAATTCT TTAAATAATA ACACTAAAAG TGACGTTCCT
    13501 AACGCAGTTC TAGTCACATC AAATATTACT ATCTTTCCCT GTTTAAACTC TCTTCGTATT
    13561 TTCCTCATTG CTTTTTTCCA GTCCAAATCA AAGGTATTAG CCTGCTTAAC TTCAACTGGC
    13621 ACGCCGTTAA CATACATATC CGGTCCTTTA CCCATATTTA AGACCACTTC ATAACCCATT
    13681 TTTGCTACCT CATAAGCAAT TCTCACTTCA GACTCCAGGG ATGTTAAATG ATTTATATAC
    13741 TCAGGCAAAA CCTCCCAAAT TTTTTCAATC TTCTCTTTAA AGCAAACATC AATTTTATTT
    13801 ATGAGTTTTT GACTAACCTC TTTTTGAAAC TCCCAAATTT TTGCATCAAG GTTCTCAACT
    13861 CTCATATCCG CAAGCTTCTG AACATTTCCC GAAATACTGG CCGGTATTAA GACTAAGGGG
    13921 GTAGCCCCAA CTAAGTTTTC CTGCTGATAT CTTATAAGCT CAAGAATTGT TAGATGCCTT
    13981 GCAATAGAAC TCATTTGAAT TCCCTCACTC TCCAAAAGTT GCCAACCCTT CCTCACAGAG
    14041 GCTACTGGAA GATTATAAAG ACCAGCACTA CCAAACTCAG CATATAGGAT CTTAACAGTA
    14101 CCCCCTTGTA TCTCAGGAAC AAACCGATCA GGTAAGCTCA CTTCAAAGAT CTTTTTACCT
    14161 CCATAACTAA CAAGTTTGCC TATACTACTA AAATTATATC CACTTAAGAG CCTATTATTT
    14221 ACCAGGAACC TAATTGCCAT AGTATATAAA CTCATATCTT AATATCACCC CCTACTTCCC
    14281 TCTTATGGCA CCTCTCCTAT CTTCTTTCCA TCAAGCATAA ATTCCCATTT CCACGTCCAA
    14341 GTTATAGAAA ACTTCCTCTT AATATCTAAG ATATGTTCAT CATTTGGGCC TATCCTAAAA
    14401 GTTGCCTTCT TAACCACCCT TTCCTTTACC TCCATACCAT TCACCCTAAT CTTAAGAGAA
    14461 CCCCACCAAG GTTCAAACTC ATAAGTATCC TCTCCAATCC TAAGAACCAG AACCTTAGTA
    14521 TTTCCAAGAA CCACATTCAA GAAACAAATA ATTATTAGAA CTACACCTAC CAAAATCCAC
    14581 TCCAAAGCCC AAAATTGAAG CTCCTTAACG TAAAGAGAAG CAGTTGCATA AATCTTTTTA
    14641 GGAACCAACG TGCTGAAAGT ATTATCAAAG TACACTGTAT AGTTACCAGG ACTAGGAGCC
    14701 AAGAACCTAA TCCTAATAGG GCTAACAAGC TTCCCGAAGT CCTTGACTCG CCTACCATTC
    14761 TCATCCACGA TGTATATGAT TATATCCCCA TCCCCACCAC GAACCGTTGC GTTAATCTCC
    14821 AATATACCTT CCTTCTCAAA ATGCCAGTAC CAAGGCTGAG CATCCTTAGG GAGAATCGTA
    14881 AACTCCTCTC TCCAAGCCTT ATAATATTCA TAGGTGTATA AGTTCTGATA ACCATATAAG
    14941 ATCATTAAAA CCCCAATAAT GAGAAGAGCT GCATTAATCC CCCACCTTCT AATGGGCCTC
    15001 TTTTCAACAC TAACATTTGG AGGCAGACCA CTTTTAACTA CTAATTTTTT TAAGCTCTTA
    15061 ATATCATTAT CCATTGACCC ACTCCCCCAT CCTCTTTTTC CAAACCCTCC AAAGTATCGA
    15121 ATCAAGAAAT AAAACCCTTT CCACCCACAT TTGCATGAAC TTGACAATCC GAAAATATTA
    15181 CTAACAATAG AAGTAACAAA CTTGCACGAA GATGCAAATT TTGAGCAAAG ACCACACAAT
    15241 AAACCCACTT AGATAGGACA ATAGTAAAAC AACAGATATA AGCATAGCTG AAGTTACTAA
    15301 AAAGCAGATG GTCCACCGAG TAGTTGATAG TCCATCCAGG AGGTAGAGTA ATGAACCAAA
    15361 ACAAAGAACA AGTAGAGCCA CTAGCAAAAT TCCATGCTCA TATAAGTACG AAGGGTAGGT
    15421 TCACGATTCC GAAGGATACT AGGAAAGTCT TCAACATCGA AGAGGGGGAC TTTATAGAAG
    15481 TAATAATAAG GAAATTAGAT ATGAAAACAA AGAGGCCAAT AATAAATGCA GTCGCAATAA
    15541 TAAGGGTAAT AAACAATGGA AGAGGGACGA TCCCAACAGA ACTCATGGAG AAACTAGGGT
    15601 TAAAAATAGG TGAAATAGCA GAAATCCTAC TCCTCAAAAC ATTCAAACCA GAAGAGCTAT
    15661 TGGGGGACAA ACTAACATTT TCAAAATATA GCAACATTTT GCTAAGGAAA GGATATGTAA
    15721 TCTTGGATGA AGAATACAAA CCCACCTTCA ACATACCTGG CTAAGTTCTC GTATAAACAT
    15781 GTTCTTTTTT ATACAGAATT GTGTAATCGA GGTTACATGA CCCTCGTGTA ACCTCATGTA
    15841 ACCGCATGTA ACCGATGTAA CCCTACCTTA ATTTCCGTTA AAAACAAAAA TAAAGAAATC
    15901 AGAGAGCTTT TTTGGTTACA TGATTTTGTT CTGTAAAAAA GGGTATAATG TAATTTTCGC
    15961 GCTACAATCT TTATTGATTT TTTAGTAGTG GGTGTTTTTT GAGAGTATAA TTCGTGTAAC
    16021 CAAAAAGGCC ATGAGATTGC TTCAATTCAA AAATAGAGGA TTTTAGGGTT AGGTTACATC
    16081 GGTTACATGC GGTTACATGA GGGTCATGTA ACCCGTGTAA CCTTCGCGTA ATCATATTTG
    16141 TGTAATAGTG ATCAGTAATC TTTATATATT GTTTGTTCCT AAATTAGGAA CAGGGGCAAT
    16201 AATAGGAACA GGTGGTTAAG GATGCCACGA AGAGGCTACA AAAGTATCGT TGTAAAAGAA
    16261 GATACTTACG AGCTTTTTCA GAAGTTTAGA GGTAAGTTAT TCATCGAAAA AGGTAGACGG
    16321 GTAACTGAGG ATGAGACGTT GAAAATTCTA CTTACAACAG CAATGAAAGA GGTGTACGTG
    16381 AGCAATGACT GAGAGGATAA CTATAATAAT TGATGATGTA AATAAGGAGA ATAATAATGA
    16441 GGATGTATTC GATGAAATTG AAAGTTCACC AATACTCTCA AACTTTTTCA AGCTTTTAGA
    16501 GAGTGGTAAT CTTCCAGAAG AATTTTTAGG ATTTCCTAAG GACGACTTAG ACCTTTATAC
    16561 TGTTTTTATA AAGAGAAAAA ACAAGACGTA TTGGGTGTTT AATTACAAAA ATCCAAGTGT
    16621 TGCGCTTTAT AAGGTAAAAA CAGTTAAATG CGATGAAGAT GAATGTGATG AGCAAATCTT
    16681 AGTTCACCAG CAGACTATTA TGAATATGGT TCCAATTGAG ATAACTGCTT TCAAAGATTA
    16741 TACGCTTGAA CTGGCTGCAA ATGAATTAAA CACAAATCCT CCGATAGTGT ATAAGCTTAA
    16801 AGTTGCTGTT AGATCGCTTA GAGGGATTTA CATTGAAGAA TTAGGACCTG CGTTAGCAGT
    16861 TGAGATATTG GATAGGCTTA AGGATATTGG AGGACTATTC TCAAATGAGA CACTTGCAAA
    16921 GGAAGCAATT GATACACTCC TGTACTTAGC ACGTTTTCTT GATGCAATAA AATTTAATGA
    16981 GAGACCTCTT GCTCCTGGGA TATATTACAA TCCAAAGAGG AGAGTGCTTG AGGCTTATGA
    17041 TATTGACATG AGTATGCCTT CAAGAGACGA GCTTAGAGAG GCACTTATAC TTCTTGATAA
    17101 GATAACAAAA ACAGTTGATA AGCCATCTTG GCGTGAAAGT TGGCCATATA AGTTTGGAAA
    17161 AGCTATCAAG TGGGCAGTTG TAGCAGGTTT GGGTTATGCG TATAAGGTCT ACAACGAGAA
    17221 AAGGCGTTGG ATACCATATT TATTACTAGT GGGAGAATCA CAAACTGGAA AGACACATAG
    17281 TGTTGGGCGT GTTATAGCTG AGATGTGGCA GTCTCCATTC ACATCATCAG GAGCTTCGTG
    17341 GAGCTTATAT TCATTAAGTG AGCTAATTGC ATCGAGATCT AGTGTTATTG TTGTAAATGA
    17401 AGCTGCAAAT CTATTTAAGG CTGTGAACAA AGGGGATGAA GAGGATAACC TATTTAACTT
    17461 ATTAAAAAAT GCTCCTGAAC AGTATTTCTT CAGAATAAAG AATTATAAAA ACTCGAAAAA
    17521 GATTTATCCT TCACTCGCAA CATTCGTATT TACAGCAAAC ATGAGTGCTC CGAAAAACGA
    17581 GGCAATAAGG AGGCGCTTTT TAACAATAGA GTTTACAAAA GAAGATAAAA TTCCAAAAGA
    17641 TGCACGTGAT AAGTTTGAGC GTGAAATAGT ACCACAAATG AAGAAATTAT CTGCAATTGG
    17701 TAGATTTGTT TTCAACTTTG TAAAATCTGA TCCATCTATC CTGGGGCAAC ATTGGACAGA
    17761 TCTTGCAGAA TTGCTGATTG AGGCAATGTA TGCTTACGCT GACTTGAAGA TACCGAAATG
    17821 GCTAGAAGAT GCAAAGTTAG AAGACAACTA TAGTGAAGAG CTAGAAGCTG AGAAAATAGA
    17881 GTACGTAACG ACATGGCTAA GGAAGCATTT CAATGACCTG TACTTAAGGA ACGTGAAAAA
    17941 GGCATTTGAT GAAGATGCTG ATTTCATAAG AAACAGAGTT TCCTATGTGC TAAAAGCAAA
    18001 TCTTAGCGAA TACTTTTACA TAAACGACGA TGAAGTTGTA ATCTTCAGAA GCTTACTCGA
    18061 TGCGATAAAG TCAGATAGGA AAGATCTCGA CATATATAGC TTCAAGGATT TATGCAACTT
    18121 AATGGGTTGG GAGTACACCA TAAAGAAGGT GAGAGGGAAG TCGATTAGGG TTGGCGTTGT
    18181 AAAACTAGAA GACTTCTTGG AGCAAATCGC TCCACTTGAA GAAACGAAAT TTGAGAGAGA
    18241 AGTTGACCTA ACAGCAAACT TGATTGTGAA GGAGTTAGCA ATTCAACCAC GTACAATTGA
    18301 AGAACTAAAA ATACTGATTG ATGACAACGA GCTAATTCTA AACGCAGCAA TTAACTTGCT
    18361 AAAAGAGAAA AATATCGTGT TTGAAGCAGA AGGAAAGCTT GTTCTGAATA AAGAACGTGC
    18421 AAAAGAACTT GGTTTTGACT TACTCTTGTA GAGGTGGTTG GAAATGATGT TAGAGTTCGT
    18481 CGAGGGTGAC ATACGCCCAA TATATGGTGT TAGGGTAGTC CACGTAGATA ATAGAGAAGC
    18541 ATTCCTAAAG TTGGCTAAAA GGTATGCAAA AGAAAATGGG GGAATTATAT TCCGTATATC
    18601 AACTAATACT GCTGATGTTT TCAAGTTTTT TGCAAAAGGC ACTATTTTCG TCTATATAAA
    18661 GAAAAAAAGA GGTGTTAGAA ATGAGTGAAA TTGTTGTTGA AGGGATAAGA AGTGTAGTGG
    18721 AAAAGAGGCA AGAAATTAAA GAACTGTTTG AAAGGGAACT CAGCAAGGAG CTTGTGGAGG
    18781 CAAGGGCTCT AAAAGAGCGT CTTTTGACAG AGGGGAGGAT TGAGGAGTTC TACTTTTGGG
    18841 AGGGTTATGT GTCTGGTTTG CTTACGGCTT TAGGTTTGTT GAAGAAGTTC CGTATCCTGG
    18901 AGGGTGATGG GGTATGATTT TTGTTGTTGA GGATGGTTTT GATAGGGTTG TTTTTGAGGC
    18961 TAGGGATGCT GAGGAGGCTA TTGACGCCTT TATCGCAAGG AAGCTTGTCG AGGCTGTGCT
    19021 CGAAGGGAAG GATGCTAGGC TTGGTAGGGA GGTTGTGGCT ACTCCTGTTT TGCTTCACTC
    19081 TTCATACTAT ACAATTATGG CAGAGGTTGC CACAGGAGAG TTGAGGGTTG AGAATGCGAG
    19141 AGAAGTCCTG GAGTGGGCTA GGAGGACTTG GGAGGAGTTG AAGGAGAGGA AGAGGGGTTC
    19201 CAGGATTAGG AGTATGAAAC AATTGACTTT GGCGGAAGTG GGGGTGGTTT GATGGCTTCG
    19261 AGGACTGTTC TTGTTTATAA TTCTTCGATT TCTCTTGATT TTATTGAAAC TTTCACGTAC
    19321 AGGTATTCCA GGGATGTGTT TAATAGGTTG AGGCTTAGTA GGCTCCTGGA GGAGGCTAGG
    19381 AGGTTAGTGA CTCCTAGGGT TCCTGTTTAT ATCTCAGATG TGGATGCTTT GATGATGCAG
    19441 TATTTCGATA ATGGGAGAAG GAGGCGTTTC ATTGGTTTTG AGTTCAAGAA TATGAGGCGG
    19501 GATGTTGCTC TCAAGGGTGG TTATGTGAAG GTGAATGGGA AGCAGTATGA GTTGCACTAT
    19561 TACTTCAGTA GGATGGCGGA GTTTGACTTT TACTACCTTG TTAGGGCTGG TAGGGAGTAC
    19621 TTCCTCTGGA ATGTTGCGAG GGCTCCAGTA GAGTTCAGGT GGCTCGGGGA CAAGGACAAG
    19681 GGAACTTATG ACTACTATGC TCTGGTTCCG AGGGACTTCG TGGCCCAAAT TCCAGAAGAA
    19741 GAACTACCAC AATACCTAGG CGATATGATC TTTAGGAGAT GATGAAAAAT GCTCAGGATA
    19801 TACATTGTGG CATTCGAATT CCTGGACGAT GGATTTTCAG AAGTTGCTAG AAAAGAAATT
    19861 GAGGAAGAGC TGAGGAACCT AGTCATTCAA AACGGTTCCT ATTGGCTTTC TGTTTCGGGT
    19921 TACTTGTTAG CTGATATTAA CACTCTCCTG GATAAGGAGA TTAGGGAGGA GATTGCCAAA
    19981 GTTGTCCAGG AGAGAATGAT AAGGTGATAT GCAATGGGTG GGGATGTTTT GTATTTCCAG
    20041 GTTGGCGGGT GGGCTCCTTA TTCGAGAAGG CTGGATAAGG AGATTTATAA GACGTTAGGA
    20101 GGGTAGGTGG TGATTATGCC TACTTTGATC GATTTTTTGA ACAAGTGGAA GATAGGAGGT
    20161 GGTTAGTGTG GTTATCTATT TCAAAAGCGA TAAGGCTTTG AAACACCTTC TAAAGCATGG
    20221 GGTCGTTTAT ACAATCAGAA AAGAAAAGCG GAAGAGAGTA GGAAAAGATT GGATAACGAC
    20281 AGGAAGAGGG AATAAGAAAA TCGCCGATGT GAACGTTGAA TATGTTGGGA TGGTAGAGAT
    20341 TCTCTATAAA GGCTTTGGCA ATTGGTTTGG TGGTGTAGTC TTTCCAGATA ATAAGCCGAA
    20401 ATTCATGTAT GACGCAACTT TAGAGGATTA TGTAAAACAT AGTGGGTTTA ACACGGTGAA
    20461 TGCATGGATT AGAGAACTAA TGAGGCTTAA TGGGATTAAG ACTTGGAAGA AAATGCCAAT
    20521 TGAATGGCAT TTGTACAAAG TGACTTTGGT CAAAAAAGCT GAAGAGGAGC GTGATGGGTA
    20581 ATGGCTCTTA GTTTGGGTGA AGGTGATGAC GATGTATGGG GGGAGGGTGC TGAAGAAAAT
    20641 TAAGGCGGAG CTCATTGCAA ATAAGGAGCT AATTCCAGTC ATAAACAAGA TGCTCAAGGA
    20701 GAACCCTTGG AATGGTAGTT TTGGCGGGGC GTCTTATTTT ACAGGCTTCA TTACCCGTAT
    20761 AGAGGTCAAT GGGGATGACG TTAAAATTTA TGTGAAGTAC AAGGACAAGG AGGTTACTGT
    20821 TGAGGAGCTT TTTGAGGAGG AAGCTAAAAC GTGCAGTCAA ACGAGGGGTA GGAAAGTGTA
    20881 TGTTCTTCCG TTTAGGGCAA GGATGGAGTG GCTGATTAAT GCCGCTAGGG AGAGTTTTAA
    20941 CTTTCATACG AAAGTTAAGG CAAAAACAAG CCCTTTCGAT AACTTTCCTT TTAATTCAAG
    21001 AAGAGAAAGT TAACATTTAG GTGATTTCCA TGGTCAGGCA ATTCGCTTGG GATAAAGGTT
    21061 TGGACTACAT GAAGACTTAC AAACTTATCC TGGACCACTA CAAAAACACA AACAGAGATA
    21121 CATCCAAGGC TTATGATATC ATCCTCCTAA CTCAACTTAG GAACGGATCT AGATTAACCG
    21181 AGGCAATAAA CTTCCTAAAG AAGATTATTG ACACAAAACC ATTCAGGAGG GAAGCATACA
    21241 TAAAGGTAGA GAAGCGTAAG GATGGCTATG AGAGACTAAT GATTTTGCCA GAGGAAATCA
    21301 CCAAACAAGA GCTGATGAGG GTATCTTATA TCATCAAGGA GGCAAACAAG TGGAAGGTCT
    21361 CAAACTACTG TAGAAGAACC TACGGATTCA ATACTCATGC CTTAAGATAT GCTTTGATAT
    21421 CATATCTTTC TCAAAAAGGC GTGGCACCAC AGTTGATCGC AAAAATTACG GGTCACAAGA
    21481 CGCTTGATTA TATCCTCTAC TACACACAAC AACAGAAAGC TGAAGAACTA CTAAAAAGCT
    21541 TAAGGTGAAT GCCAATGCTC AAGCTAAAGG TTTACCAGGA GAATGGGGTT TGGTGCGTGG
    21601 AGGATCCAGC AGGCAATGTG GTTGGTTGTG GTAAGACGAT TGCAGAAGCA TTCAAAGACT
    21661 TTGGAGAGAA CCTTGAAGCC GCCATCGAGA CTTATGTTGA AGATAACAAC ATCGATAAAT
    21721 TCCACATTTC TGGAATAGCG CTTCGTTATG CATTATTTGA CTGGCTGGGG TGACTTGATC
    21781 ATGCCCACAA GCGTGATAAC CCCAACATAT GCACATCAAC TTTGGTGGGC CATCGTGGGC
    21841 CAAAGTGGGC CGTATGAAAA GAGGCTCTCA TCAAGGAATA CTCGGCGAAA TAAGGGGAAG
    21901 AAAATCAGAA TTCATTTATA CCTTGATAAA GATGTGGTCG GAGCTCTTAG GGCTGAGGGT
    21961 TATAATATAT CGGCCCTTGC AAATAAGCTT TTATGGGAAC ATCTAGAGAG GGTGAGGGTG
    22021 ATGAAAAGCG TTGTTAGAGA AATGGTGGAC CGGGCGGGAT TTGAACCCGC GGCCTCCGCC
    22081 TTGCGAGGGC GGCGCTCTCC CAGGCTGAGC TACCGGCCCA CTCCGAGTAT TCATATAAAG
    22141 GTTCATTTTA AAAACTTTCG GAGTGGATAC TATGAAAGGG ATGCCTCTTT AATCACTGCA
    22201 TAGAGAAAAA ACATTTGCAC CTATTGTAAC CTTCATTTAA TTTCCTCCTC TATAGCCTCT
    22261 TCTTCGAGTT GCTCTAGTTC TTTTACTGTT ATCTTTCTAC TCAGCCTAAA GGTCTTCTAT
    22321 TTCTTCCTAA CCCTTCTAAT AATTATCTCA TCCCCTCTAA GCTCAACGTC CAAGTACTCT
    22381 CCCTCCTTTA TCTTTATTCT AATGTGTGTC CTTCTAATCT CTGCAGGTGT CCTTATCTGG
    22441 TAGTTTCTCG TAACTCTGAT AAGTACTATC GCACCACCGT AGATTATATC CCTAACCTAA
    22501 ACTTTAAAAA GTCCTCACCC AAGCCACCAC TATGGTCGCA ATTAAATCCT TTGGAAGTGC
    22561 TATAAATAAG ATAATAGAAA ATCCGAGAGT CATAATATTC CCGCTCATAG TTGTACTAAT
    22621 ATTCTCAATA CCTTTGGCAT TCTTAGAGAA GGAAAGTAAC ATTAAACCGC TTAACTTCGA
    22681 GGAAGCTGGA GTGATAATAG AGAAGCACGG GGCTATATCG GATATGAAAT TGCCGAATTT
    22741 GAAGCTACTC CTTCTCGTGG GGTTGCTTCA ACTTCTCCTC CTCTCGGCCG TTCAATACTC
    22801 CGTCATCCAC TACGTAAAGA CCGGCTCAAC CATGGGAGAG GCCTTCCTAA AGGGGCTTGA
    22861 GAACGTTATC CAAATGTTTC TCCTCAACGT AATATCAACG CTAATAGTGC TAGTGGCATT
    22921 TCTAATCGCG ATATTTCCGC CCATGATAAT TGTAGGCATT GGCGGAATCT TAGAGAGCAC
    22981 AGGTGCCGTA ATCTTTGGAA TACTCCTGGT GATATTATCT GGCCTGATTA TAGGGAGCTT
    23041 CGCAATCGGA ATGACCTCCG TTATAGTTCC CGCCTACTTC GAGAGCAATA GCCTATCAAA
    23101 GGCCCTTGGA AGTATGGGTT TAACGTTTAA GAGAAAACTC TCAACCCTTG GATTTGGCCT
    23161 CCTATTATTA TTTTCCGTAT TTGTCTTCTT ATTAGCAATT GGAATAGTTA CAGCAATTCC
    23221 ATTATTGCTC TCAAGAAGCT TAGCAGCGGT AATCGTTGCC AGAATCCTTG AGGCACCTTT
    23281 CCTTGCACTA CTTCATGCAT TCACTACAAT AGCGAGCTTA ATGTTCTATG AGAACCTTAA
    23341 GGAAGAGGTT AACCTTTTAA ACCTACAGCA AAGCGTTATC ACGGATGTAC GAGCTGACCG
    23401 AAGACTTTAA GCTTAGGAAA ATTACAAAGT ACGAGCTGGA TGGAATAGAC GAAAGGGACG
    23461 ACCTACTCGT TATTCCGCCA TCTTCAAAAG CTGGACCTTG TGGTAACGGT TGTATCTTTT
    23521 GTTATCTCCT TCAAAACCCG CCTGAAATGA TATACAAGGT TCCCAGGCAT GACACCCTTA
    23581 ATGACCCGAC GCTTGAAGAC AGAATTAGAT ACGCAAGGGA AAATTTCGAC CTTTGGATAA
    23641 GGGTTACCGA TACATCAGGA AACGTTAGAT TCGACGAGGA TAGGATTAAG AGCCTGTACT
    23701 CGGCCGGCCT AGATGAGATT CAAATTTCAG TTCACACAAC TAAGAAAGAC GTTAGGGTTA
    23761 AGTTAATGAG GAATAGGCAC GCTGGAAAGC TGATAGATTT ACTTCCTATG GTTGTCGAGC
    23821 ACTTCAGGGT TATAGCAGAT ATAATCCTGA CCCCAGGATA TAACGTTGAT GACATCGGGG
    23881 AGATAATTGA AGACCTCGAT AGGATAGGTG TCCATGAGGT TAGGCTCTTC CCAGTTGGCG
    23941 TGACAAAATT CAACAGGTTC GGCGTTAGGC CATTAACAAG GGAAGAGTTG CTTTACGTTA
    24001 AAGAGGTCGC GCTAGAGAAG GATAAAGAGC TAGATATAGA AGTTGTGATA CCCCCAATCT
    24061 TCGAGGCCCT TCTAGGGGAG TTCACAACTG GGCTGGAGCC ATTCGACATA GAGACTGATT
    24121 TTCCAACGTA TATACTAACA GGAGAACTCG CTTATCCAGA AATGAGAAGA TTGTTTCCAA
    24181 AGTTGAACGT CATAATGGTC AAGAACGAAT TCTTTGGTGG TAACATAGGA ACCGCGGGTC
    24241 TTTTAACCGG TAGGGATGTG CTTAGGGAAG TGGAAAAGCT TCCAGAGGTT GATATAGGTC
    24301 TAATATTGTT GCCCGAACTG ATGTTCTACG GCGATATGAC GCTCGATGGG TGGAAGAGGG
    24361 AAGAGCTGTT CTCCAAGATA CTTATAGAAA AAGGTTATAT AGTCGAGACG GCCTTAGAGC
    24421 CCCAGGAGAT ACCTAAGGTT ATAGAGAAAG TGGCCCTATG ATGAGAGAGC TGTTAAATGA
    24481 TTGATGATTA GAGGATGGCT GGCTGAGGGG ATAATCATGG TTCAAAAGAC GCCGTATTAT
    24541 TCTTACGTTG TGGGAGAGTT GCCTAAGGGT TGTCAGTACT GCGTTAGGGG GGAGAAGCTG
    24601 GTTTTGTTCG TTACCGGGGT ATGTCCAAGG AACTGCTTTT ACTGTCCACT AAGTCCTTGG
    24661 AGAAGGAAGG ACGTTGTGTA CGCTAATGAG AGGCCTGTTC GCTCCGAGAA GGATATAATA
    24721 GAGGAAGCCA AGATTCAAGA TGCGAGGGGA GCTGGAATCA CCGGCGGAGA TCCATTGGCG
    24781 AGGCTATCAA GGACGGTTGA GTATATACGG CTCCTCAAGG AAGAATTCGG GAAGAAGTTT
    24841 CACATCCACC TATACACTAC GGGAATTCTT GCCAGTGAGG AAGCCCTTGA AAAGCTCTAC
    24901 GATGCTGGCT TAGACGAGAT AAGGTTTCAC CCAGATCTGT TCCAGCCGAA CTCAAAGTTC
    24961 TTTGAGAGAG AAATAGAGAA TATGAAGAAA GCTTTCGACT TCGGTTGGGA CGTTGGAGGG
    25021 GAAGTTCCCG CAGTCCCTGG GTTTGAGGAT AGGATAAAGT GGTTCGCAAG CTTGTTGGAT
    25081 AAGTTGGGGG CAAAGTTCCT TAACATAAAC GAGCTTGAAT TCAGCGAGAC GAATCTAAGG
    25141 GCCCTTCTGG ATAGGGGTTA CAAGCCGGTA AGTGACGAGA GTTCAGCCAT AAAGGGATCC
    25201 CTGGAGATGG GTCTTAAGGT TCTTGAGTGG GGAGAGAAGA ATACTTCCCT TAACTATCAC
    25261 CTCTGCACTG CCAAACTTAA GGATGCCGTT CAGCTTAGGA ACAGGCTAAA GAGAATGGCC
    25321 AAAAACGTTG CGAGGCCTTA CATGGAGATA ACCGAAGACG GAACCTTACG CTTCGGCATA
    25381 GCAGAGTACG ACGACCTCGA GGAGCTTTAC GAGTTCCTTG TTGAAGAGGC TGAGGTTCCC
    25441 AGGGAGTGGC TGTACATAAA CTGGGAGAAG AAGAGGATAG AGATGCCTGT GGAGGTTGCC
    25501 GAGGAACTCG CGGATGCAAT AGAAGGTGAC GTCAAGTTCT ACATAGTTGA AGAGTATCCT
    25561 ACTTGGGATA GGATAGAGGT GGAGAGGATT CCCTTATAAT ATTTAAATTC CCTTTAGGTT
    25621 AATCTAACTC GGGGGAGAGT TGTGGTCTCG AAGAGGGAGG AGGAGTACCT CGAGGTCATG
    25681 TACCTCCTTC AGAAGAATAA GGGAGTTATA AGGGTCAAGG ACATAGCTAG GGTTTTGAAG
    25741 GTAAAACCCC CAAGCGTCGT CGACGCCCTT AAAAAGCTTA GCAAAAAGGG GTTAATTGAG
    25801 TACGAAAAGT ACGATAGGAT AACGCTCACC GAGGAAGGCA AGAGAATAGC CGAGGAAACT
    25861 TACTCGAAGC ACGTTCTGTT AACGGAGTTC TTCGTCAACG TCCTTGGAAT TCCTCCGGAG
    25921 ATAGCTGAGG AAGATGCATG TCAATTCGAA CACTACGTTA GCGAAGTGAC TGTTCAAAGG
    25981 ATTAGGGAGT TCATAAGCTA TATTCAGGAG CACTGTCCCT ACGTTCTAAA GCAGTTTCTC
    26041 AAAAAAGTTC AAGAGGAAGA TAAAAAGAGG TCAGAAGACT CCGGCAAGGT AAGCGAAGTA
    26101 ACCAACGAAG ACCAAGGCGA GGATGTACAT TAATGGATGT ACCTCCTTCC ACCTTCCAGT
    26161 GAAGATCTTT AGTAGGGTGT AGCTTATGAA CCCAACTCCA ATTCCATCGG CTATTGAGTA
    26221 AGTATAGGGG ATTGTTATTA GCACTAGGAA CGCTGGAAGT GCCTCCGTTG GATCGTTGAA
    26281 GTCCACGTTC TTCATGGCAC TCATCATGTA GTAACCCACT ATAACCAAGG CAGGCGCCGT
    26341 TGCAAAGGCT GGGATTGAAC CTGCAAGTGG GCCTATGAAT AGACCTATCA CTAGGAATAG
    26401 GAGACCAGTA ACCAAAGCGG TCATCCCCGT TCTACCGCCC TCCTCTATTC CGGCCGCGCT
    26461 TTCGATGTAA GTTGTTACTG TCGAAGTTCC AAGTAGGGCT CCAAGCGTAG TTCCAACTGC
    26521 ATCGGTCAGC AAAACTTTCT CAGCATCTGG GATCTTTCCT TCTTTCGTAA GGAATCCGGC
    26581 CTTGGCGCTA AGCCCCGTAA CGGTTCCAAG CGTGTCGAAG AAGTCAACCA TGAAGAATGC
    26641 GAATACTACA CCTAGCGCAC CTGCGTTGAG CAGTCCCTGG AAGTCAAGCT TCAGGAATGT
    26701 GTAGCTTATG TCAGGCCATG AGAAGATTTG GCTCGGCCAA GGTGCCGCTT TAACTATCCA
    26761 GCCAACGATG CTCGTGAGAA GGATGGAGAT TAGTAGGGCT CCCTTTATCC TCAGGCTCAC
    26821 GAGGATAGCC GCCACGAAGA GGCCAAGGAT AAAGAGCAGG CCATCCTTGG TTACGAATTT
    26881 GCTAGCGTTT AAGGCCAAAA TCGTTGGCCC GTTAGTTACT ATTCCAACGT TTGCCAAGCC
    26941 TATGAGGGTT AGGAAAAGAC CGATTCCAGC TCCAATTGCA TACTTCTGGC TTATTGGGAT
    27001 TGCATGGATT ATGGCGCTTC TAACCTTTGT TACTGAGAGG ATGATGAATA TTATTCCCTC
    27061 AACGAAAACA GCTGCTAGCG CAACTTTCCA CCCGTACTTA GGAGCTACTG TGAAGGCGAA
    27121 GTAAGCGTTT AAACCCATTC CTGGGGCCAA TGCGAATGGT TTCTTTGCGT AAAGTCCCAT
    27181 CATTATCGTT GTCAATCCCG CTGAAAGGGC CGTTACAGCA ACGAGGGCTT CCTTTGCACC
    27241 CTCGCCCATT GCCTTGCTCA GGATATCTGG ATTTACGAAG AGTATGTATG CCATCGTCAT
    27301 GAAAGTAGTT ATACCCGCGA GAACCTCAGT TTTCATATTT GTCCCATACT TCTCAAATTC
    27361 GAAGTACCTC TCAAACCACC CCATCGGGGC ACCTCCAATT GCCTTTGTTT TGTCAAAGAA
    27421 GAGACGGTTT TTAAGCTTTA TTTAACATAA AAAAGTCAAA AATAGTGGAG ATTTTATCCA
    27481 GTAGCTCCCT TCAGGGCATC CTTACACGGA CAGTTCCTCT CTTTCGGAAT TAGAGGAATG
    27541 GCCTTCGTTA TTAGGGCAAC TATCTCCTGG GATTTCTTGT TCATTAGTTC AACGACTTCA
    27601 CTGTGAGTTA ACTTCTTCCC GCTTATGCCA GCCGCATAAT TCGTAACAAT CGCAACGGTA
    27661 GCGTAGCAAA TCTCAAGTTC CCTAGCCAAT ATGGCCTCTG GACATTGAGT CATTCCAACT
    27721 ACGTCCCCAC CCAGGATACG ATAGGCCTTT ATTTCAGCGG CCGTCTCGAA TCTGGGCCCC
    27781 TCCGTGCAAA CGTAAGTTCC CCTCGGGTGG TAAGGGAGAG AAAGCTCTTT CGCAGCAGCT
    27841 ATAAGAGCTC TTCTTATCTC TGGACAGTAG GGCTCAGTGA AATCAACGTG AGCGACGAAT
    27901 TTCCTATCGT GGGGACTTTC CTCACCATCA TAGAAGGTTC TGGGCCTCGA GACGGTGAAG
    27961 TCAATTATTT GATCCAAGAT CACGAAGTCT CCCGGTCTCA TGTTTGGGTT CATAGAACCT
    28021 ACTGCGGAAG TTGCTATTAT CCTCTCAACA CCGAGCTCGT ATAGGGCCCA GATGTTTGCC
    28081 CTGTAGTTTA TCTTATGGGG CGGAATTGAG TGTCCTTTGC CGTGTCTAGC TAGAAATGCA
    28141 ACCTCTTCAT CATTAACTAA ACCTATCGTA ACTTCCACTT TCCCATAGGG AGTCTCAACT
    28201 GTCACGCTTC TTTTGTTCTC TGCCGGAAAG TCGTAGACTC CAGAACCACC TATAACTGCA
    28261 ACCCTAACCA TTTGGGTCAC CGATAATAAA TTAAACCCTT GCAGAATTAA AAGGATGCGG
    28321 GAGGGCCGGT AGTTTAGCCA GGATAGAACG CCGCCCTCCG GAGGCGGAGG TCCCGGGTTC
    28381 AAATCCCGGC CGGCCCGCTA TAGCTCCCCA ACTTTTATTA TCTCCACATC TCCCTTCCTA
    28441 AAAATAACTT TCCCAACGCA ACTCATATCT CTAGCCTCAG TCAATGGATC CACTATCACG
    28501 TACTTAACCC GATATTTTTG TAATACTATT ATTTTCTCAC TACAGTTTCC CAGGAATAGA
    28561 AGCTTCAACT CATGTCTCCT CTCCGTATTG TTCAAGAAAA TGTTTCCATG TCCATACATC
    28621 GTTGCAATGA TTGGCCTCCC CGTTAGAGCG TTTATCATCA TGCCCATCTC TTCCCCAGCG
    28681 CCTATCACGT CATCCCTTGC CGTGTTCTTA ACGATCCACT CCGCAACGTC AACGAAGTGC
    28741 TCCTGGAGGA AGTATTCATC AAGTTCGACG TTTGAAGCTT GGATAAACGG GTCATTAATA
    28801 ACGGAGTACC AGAAGTTGAG GGAGGCAAAT ACTGGAATTA AGGTTAGTGC CATAACGTTC
    28861 AGAATTTCCC CATTAAGGCT TCGAACTCCG TAGGAGGCCA ATAAAACGTA GGAATAAGGC
    28921 AATAAGCCGA TAAACCTAGA GGACCAGAGG TCAATTCCAA ATGCTGTTCT CTAAGTAGTG
    28981 TCTTTCAAAA GGTTTAAATA CTTTTGTTGT GTAATTTTAT TACAAGTGTT GTTGATATTA
    29041 AAGTTTCATA AACTCTTCGC GGAGGTTGGG GTCGAGTGAA ACTAGTAAGA ACAGTAATTC
    29101 TTGAAAGTTA CCCACTCACG CGGAGAAAGT TCAACGCAAT AAAAGAAGTC CACACCGAAT
    29161 ACTCGGAAAT ACTCCCACCA CTAACAAACT ACGCGGTTGA AAACAAAATA AAGAACCCCA
    29221 AGAAACTCAG GAAACTCTTT TACGATAAAC TCAAGGATGA GTATGACTTA CCAACCCACT
    29281 ATTACTACAC TGTTTGCCAG GATGCGGTAA CGAGGGCAAA AAGCTTCCTT GAATTGAAAA
    29341 AGAAGGGAAA GGCCAAGACA GAGAAACCCC TCGTTAAGAG AATTTCCATA TGGTTGGATG
    29401 ACGTACTGTG GGATTACAAG AGGTTCCCAC AGTTCAACAC TCTAAAAAAC GGGAGGAAAA
    29461 TCCTGATAAT CAGGTTATCA ACGAGAAAAG GTAGGATAAA ACTCCCGTTA AAACCGCACA
    29521 AACTCTTCTT TAAATACTTA AACGAGGGTT GGAAAGTCAA ACCGGGCGTG AAACTCAGGT
    29581 TGATTGAGGG GGAACGGAAA GTCCTCGCAT ACTTCATCTT CGAGAAGGAG TTCGAGGAAC
    29641 CAGGACCAAC TGGAAGTTTC CTCAGCGTGG ATTACAATGC GGACAATGTT TCCCTCGGCA
    29701 CTAGTGAGTT TTTGATTCAG GTGAGAACTG ATCTGGGTAA AATGACTAGG TTTTACACTA
    29761 ACGTGAGGAG GGAAATACAG AAGTCCCATT TGGTCGGTTG GAGGAGGAAA GTCCCGTCGA
    29821 GGAGGGGGAG GGGGCTCCTT GAAAAGTTTG GTCGGAGGAA GAGGAACAGG AGGGTTGACT
    29881 TGCAGAGGAA GTTTGCAAAG AGACTTGTCG AACTCGCCAA AGTATTGAAT GCGACGATTG
    29941 TTCTTGAAGA AGTTCCAAAG AACTTTAATC AAAAGATTGC GAGGAGGAGG AAGAGGAAGG
    30001 AGAAGGGGTT GAGGGATGTT CTCCACAATA TTGGCATGAA TGGTTTTCAA CGTTTTGTCC
    30061 TCGAGAAGGC TGTTGAATCT GGCGTCCCCG TGGTTTTCGT GAATCCTGCG TATTCATCTA
    30121 AAATTTGCCC GAGGTGTGGT GCTTTTAATG TTAAGCCTGA TGACGACGCC CTGCGTCGGA
    30181 GGGTTTTTAA CTGTCCTGTT TGTGGTTTTT CAATGGATAG GGATTTTGTT GCGGTCTTGA
    30241 ACTTGTTGGG GCTGTTTCCG TTCAGCCCAA AGGCCAATGA ACCATTGGCG GAGGATCCGG
    30301 TGGGTCCTGT GATGCTGGTG GTTGAGGCCA ACCTCCTGCA CCACAGAAAC GCACTTGTAA
    30361 TAATCAGTCA GGGACTGCAA CAAAAATAGG TGCAGGAGGA AACGGTACCA GTTGGGAGGA
    30421 ACGTTGTATG TTTGGTCTAG GAATTGATTC CTTCCGAGGT AAATTCCCCT CGCGATTGCC
    30481 GCGTGAACCA GAGTATCCCC TCCTATAATG TAGCCTGGGG GACTTTTCCT CGTTAATACA
    30541 TAGGGAAGGA AAATTAGGGC CCAGGAAATA ATTAAAAACA GAGCTCTCTT ATTTTTCATT
    30601 TCATCACCAA TGGATCCCTA TCCATGACTA TGTACTCGGC CTTGAACCCC GGTTCCAGCT
    30661 TTCCAATGTC ATTTGCAAGC GAAACCCTCG CGGATCCATA GGTGTAGCAA TGCAGTGCTT
    30721 CCTCGACCGT TAATGCCTGA TCCTTAGTAA ACTCGTAAAG CTTTACAACT CCCTTACCCC
    30781 TGTTAACAGC GGCCTCTACC GTCAACCAAG GATCCGCTGG CTCTATCGGG GCATCCGTGC
    30841 TGAAACCTAC TTCTGCAACC CTCAGAAGGT CTTTGAACCT GTAAACCCAT CTCGCCCTCT
    30901 TCTCGCCAAC CCTCTCTACA ACCCACCAGT CGCTTATTAT GAAGTGGGGC TGAACCGATA
    30961 ATCTAATCCC AAGCTCCCTT ATCCTCTCTA GTTGATCATC CCTAACTAGT GAGGCATGCT
    31021 CAACTCTTCC CGAGAGTTTG GCCTTTTCAA AAGCATTTAA AGCTATATCC AAGCCCCTAT
    31081 CTCCAATCGC ATGAACAGCT ACGTCGAGCT TAAGCCTCTT GGCCCTCTCC ATTATGTTCG
    31141 CTAACTCTTC CTCATCGCTA ACCATCTCGC CACTAGTTGA TGGATCGTCC GAGTAGGGCT
    31201 CACTAAGCAA GGCCGTCCTG GCGCCAAAGC TTCCATCGGT GAAGAGCTTT ACTCCAGTTA
    31261 TGCTGAGCCT TTCTCCGTTG AACCTTCCCA AGTTGAGGTC TTCAAGCTTA TCGAGGATCG
    31321 AAGGGTTGAT ATAGGCAGAC ACGTTTACCT TTAGCTTTCC TTCACGCTCT AAGTAGAACA
    31381 GGGCCTTAAA GGCTTTCTCG TTGACGCTCA TGAAAGCTAC TGACTTAACT CCCAGATTGA
    31441 TTAAATGTTC CTGGGCCCTC TCTATGTAGT GAATATAGTC TTCCAAGCTA AGGATTTTCT
    31501 CGTTTATTAT CTTTCTCGCC TCTTCCAGAG CTTTCTCCTT TATCATGCCA GTATCTTCCT
    31561 CGAAATCCTT GGAAGGTTCT AGGTTGAGTA GTTCTAGCAT AGCATCGTTA GCAACTGCAA
    31621 CGTGGAAGCA CTTCCTGTAT ATAAATACAG GCTTGTCTAT CTCGTTTAGT ACTTCCTTTG
    31681 TGGGATACTC GCCCAGCTCA TCCTGATCCC ATCCGAACCC GAATATTATC CTTCCCTTTC
    31741 CACCCTTTAG CCTCTCCAAG AGTTCTTTCA TTGATTTAGT TCCTCTTAAA TCGACCATCT
    31801 CAAGGCTCAT TCCAAGCTCA TCCAGGTGAA GGTGAGAATC GAAGAACGCG GGCATAACGT
    31861 ACTTTCCCTT TAGGTCTATC ACTTCTCCAC CCGAAAGTTC AACAATTCTC TTGGCAACGC
    31921 TGGAATCGCC AGCGTAAACT ACTCTATCGT TGGAGATAAC TAATCCGGAA ACTTTCCTTA
    31981 GGGGTCTAAA AGAGGTGTAT ATATTCCCGT TGATGAGGGC CTTCATGTTA CCACCGATTT
    32041 AGATACGTGA AGATTTTTAA TAACTTTCAC TAATCCCAGA CGGAGGGGTT GAGGTGAAGA
    32101 GGCTTTTAAT GGGTAACGAG GCCATAGCTT ACGGTGCCCT AGAATCCGGT ATAGCTTTCG
    32161 CAACCGGTTA TCCTGGGACA CCTTCCACGG AGGTTATAGA AACTATAGCA AGGCTTAAAC
    32221 CAGAGGTTTT CGCTGAATGG GCTCCTAATG AGAAGGTAGC CTTGGAGGAA GCCGCTGGAG
    32281 TTTCCTACGC TGGACTTAGA AGCCTCGTTA CAATGAAGTG TGTTGGCTTA AACGTGGCCG
    32341 CGGATCCATT GATGAGCCTC GCGTATTCGG GAGTCGAAGG AGGATTGGTA ATCCTCGTTG
    32401 CTGACGATCC TGGGCCCCAC ACAAGTCAAA CCGAGCAGGA TGATAGATAC TATGGGAAGA
    32461 TAGCCATCTT ACCAGTCCTA GAACCCTACG ATCCCCAGGA GGCTCACGAC CTGATAAAGT
    32521 ACGCCTATGA GCTCAGCGAG AAGTACAAGG TTCCGGTTAT ATTTAGGACG ACCACCAGGG
    32581 TTAACCATAC AACAGCTGAC GTAGAGGTTG GGGAGTTCGT TGAGTTGAAC AGGAAGCCGG
    32641 TCTTCAAGAA GGACATAGAG CGCTATGTAA GAGCGAGCAT GGAGGGTAAC AGAAGAAGGC
    32701 ACAAGTGGCT GAACGAGACG ATAAGGAAGA TAGAGGAAGA ATTCAACTCC ATGCCCTTTA
    32761 ACTGGGTCGA GGGAGAAGGA AAACTCGGGA TAATCGTCGA GGGAGCACCG TACAACTATG
    32821 TAAAGGAGAT TCTACCGAGT ATCGGAGAAG ACTTCAAGAT ATTAAAGCTC TCTACACCGC
    32881 ACCCACTCCC CAGGAAGCTC GTTCTCGATT TCATGAAATC CGTTGAGAAG GTTATAGTGA
    32941 TAGAGGAGGG AGCTCCGTTC TTGGAGGAGG AGATAAAGGT AGTTGCCTAC GAAGAAGGGC
    33001 TAAGCGTTCC GATATATGGG AAGAGGACTG GTCTTCTGCC ACTAGAAGGA GAACTAACTC
    33061 CAAGGCTCGT GAAGAATGCA ATTCTAAAGT TCCTGGGCAA AGAGGCTGAG GAAGTATCTA
    33121 TACCGCAAGA GGTTCTTGAA GCGGAAAAGT TAGCCCCAAA GAGGCCCCCA GGAATGTGCC
    33181 CAGGATGTCC CCATAGGGGT AGCTACAGGG CCCTCCTCGA CGCTTTGAGG GAACTCGGGT
    33241 ACGGAAGGTT CGATATTCCA ATCCACGGAG ACATAGGATG TTATGCACTC TCGCTCCTAC
    33301 CTCCACTTGA AGCTATATGG ACCGAGTTCG TCATGGGGGC GAGCATTAGC TTAGCTAACG
    33361 GTCAAAGCGT TGTGATGAAC AAGAAGATAG TGGCAACGAT AGGAGACTCA ACGTTCTTCC
    33421 ACAACGGAAT CCAGCCACTA ATAGATGCAG TCTACAAAGA CCTAGATGTC CTCGTGATAA
    33481 TCCTAGACAA CAGGACAACC GCGATGACTG GACATCAACC TCACCCTGGA ACAGGTGGCA
    33541 GCGAGACAGG GAGGAAGTTC AGGGAGATAG ACATAGAGGC CCTAGTTAGA GCGATTGGGG
    33601 TCAAGTACGT GAAGACAGTG GATCCCTATG ACCTGAAAGC AACCAAAGAG GCCATAAAAG
    33661 AGGCCATGCA AGTCAAGGGG CCTGCGGTGA TAATAGCAAA GAGGGAGTGT GTGATTCCAG
    33721 TAATTAGAAG GGGAGAGACT AGAGAACCAC CCATAATCAT CGAGGAGAAG TGTACCGGAT
    33781 GTAAGGCCTG TATCCTGCTC TCTGGATGTC AAGCACTTAT CTATGACCCA GAGACGAGGA
    33841 AGGTTAAGAT CGACGAGCTC ATCTGTACGG GCTGTGGAAT ATGCAACCAG CTCTGTCCAT
    33901 TCGATGCGAT AAAGTTCAGG GAAGAGCTCG AGTAGCCTTA ACTTTTTAAC CTTTTTAACT
    33961 TACCCCTGGG TAGG
//
