# Supplementary material for: The global distribution and evolutionary history of the pT26‐2 archaeal plasmid family
Source: Environ Microbiol. 2019 Oct 21;21(12):4685–705. doi: 10.1111/1462-2920.14800 (PMC6972569; doi:10.1111/1462-2920.14800)
Supplement: Supplementary file 3 — Appendix S3: Supporting Information [file EMI-21-4685-s003.xlsx]

## Sheet: Feuil2
FamAll_000005	37		CORE
FamAll_000006	25	4 TMhelix proteins	CORE
FamAll_000011	25	The AAA+ (ATPases Associated with a wide variety of cellular Activities)	CORE
FamAll_000012	25	conserved unknown protein	CORE
FamAll_000004	24	t26-6p	CORE
FamAll_000009	24	Conserved hypothetical protein 1TM Netrm	CORE
FamAll_000003	23	CarboxypepD_reg-like domain;	CORE
FamAll_000008	23	1TM Nterm followed by Carbohydrate binding domain (family 32); It recognizes and binds to a triple-helical beta-1,3-glucan structure.	CORE
FamAll_000062	19	SpoVT / AbrB like domain; transcriptional regulator of stationary/sporulation/toxin gene expression and antitoxin component of the YhaV-PrlF toxin-antitoxin module [Transcription, Defense mechanisms]
FamAll_000002	15
FamAll_000058	14
FamAll_000066	13	2TMs surounding as conserved SH3 domain, a variable region, and then a C-terminal hydrophobic transmembrane alpha helix region	T-CORE
FamAll_000019	12	helix_turn_helix, DNA-binding transcriptional regulator,	M-CORE
FamAll_000070	12	Archaeal phage integrase; catalyzes cleavage and ligation of DNA.	Integration_Module
FamAll_000001	11		M-CORE
FamAll_000007	11	2 TMhelix proteins	M-CORE
FamAll_000010	11	2TM surounding a SH3 domain protein ; a signal peptide, a strongly conserved SH3 domain, a variable region, and then a C-terminal hydrophobic transmembrane alpha helix region.	M-CORE
FamAll_000068	11	2TM protein	T-CORE
FamAll_000020	10	Putative transposon-encoded protein (DUF2080)	M
FamAll_000024	10	tyrosine recombinase XerD ;The phage integrase family	Integration_Module
FamAll_000067	10
FamAll_000027	9	Serine Recombinase family, catalytic domain
FamAll_000060	8
FamAll_000071	8
FamAll_000080	8
FamAll_000023	7
FamAll_000086	7
FamAll_000025	6
FamAll_000034	6	DNA replicative helicase MCM subunit Mcm2, Cdc46/Mcm family [Replication, recombination and repair]	Replication_Module
FamAll_000036	6
FamAll_000073	6
FamAll_000014	5
FamAll_000031	5
FamAll_000072	5
FamAll_000082	5
FamAll_000085	5
FamAll_000101	5
FamAll_000015	4
FamAll_000016	4
FamAll_000042	4
FamAll_000044	4
FamAll_000057	4
FamAll_000069	4
FamAll_000081	4
FamAll_000090	4
FamAll_000091	4
FamAll_000093	4
FamAll_000013	3
FamAll_000017	3
FamAll_000018	3
FamAll_000022	3
FamAll_000028	3
FamAll_000029	3
FamAll_000033	3
FamAll_000041	3
FamAll_000052	3
FamAll_000053	3
FamAll_000059	3
FamAll_000061	3
FamAll_000074	3
FamAll_000075	3
FamAll_000084	3
FamAll_000087	3
FamAll_000096	3
FamAll_000097	3
FamAll_000103	3
FamAll_000104	3
FamAll_000105	3
FamAll_000106	3
FamAll_000021	2
FamAll_000026	2
FamAll_000030	2
FamAll_000032	2
FamAll_000035	2
FamAll_000037	2
FamAll_000038	2
FamAll_000039	2
FamAll_000040	2
FamAll_000043	2
FamAll_000045	2
FamAll_000046	2
FamAll_000047	2
FamAll_000048	2
FamAll_000049	2
FamAll_000050	2
FamAll_000051	2
FamAll_000054	2
FamAll_000055	2
FamAll_000056	2
FamAll_000063	2
FamAll_000064	2
FamAll_000065	2
FamAll_000076	2
FamAll_000077	2
FamAll_000078	2
FamAll_000079	2
FamAll_000083	2
FamAll_000088	2
FamAll_000089	2
FamAll_000092	2
FamAll_000094	2
FamAll_000095	2
FamAll_000098	2
FamAll_000099	2
FamAll_000100	2
FamAll_000102	2
FamAll_000107	2
FamAll_000108	2
FamAll_000109	2
FamAll_000110	2
FamAll_000111	2
FamAll_000112	2
FamAll_000113	1
FamAll_000114	1
FamAll_000115	1
FamAll_000116	1
FamAll_000117	1
FamAll_000118	1
FamAll_000119	1
FamAll_000120	1
FamAll_000121	1
FamAll_000122	1
FamAll_000123	1
FamAll_000124	1
FamAll_000125	1
FamAll_000126	1
FamAll_000127	1
FamAll_000128	1
FamAll_000129	1
FamAll_000130	1
FamAll_000131	1
FamAll_000132	1
FamAll_000133	1
FamAll_000134	1
FamAll_000135	1
FamAll_000136	1
FamAll_000137	1
FamAll_000138	1
FamAll_000139	1
FamAll_000140	1
FamAll_000141	1
FamAll_000142	1
FamAll_000143	1
FamAll_000144	1
FamAll_000145	1
FamAll_000146	1
FamAll_000147	1
FamAll_000148	1
FamAll_000149	1
FamAll_000150	1
FamAll_000151	1
FamAll_000152	1
FamAll_000153	1
FamAll_000154	1
FamAll_000155	1
FamAll_000156	1
FamAll_000157	1
FamAll_000158	1
FamAll_000159	1
FamAll_000160	1
FamAll_000161	1
FamAll_000162	1
FamAll_000163	1
FamAll_000164	1
FamAll_000165	1
FamAll_000166	1
FamAll_000167	1
FamAll_000168	1
FamAll_000169	1
FamAll_000170	1
FamAll_000171	1
FamAll_000172	1
FamAll_000173	1
FamAll_000174	1
FamAll_000175	1
FamAll_000176	1
FamAll_000177	1
FamAll_000178	1
FamAll_000179	1
FamAll_000180	1
FamAll_000181	1
FamAll_000182	1
FamAll_000183	1
FamAll_000184	1
FamAll_000185	1
FamAll_000186	1
FamAll_000187	1
FamAll_000188	1
FamAll_000189	1
FamAll_000190	1
FamAll_000191	1
FamAll_000192	1
FamAll_000193	1
FamAll_000194	1
FamAll_000195	1
FamAll_000196	1
FamAll_000197	1
FamAll_000198	1
FamAll_000199	1
FamAll_000200	1
FamAll_000201	1
FamAll_000202	1
FamAll_000203	1
FamAll_000204	1
FamAll_000205	1
FamAll_000206	1
FamAll_000207	1
FamAll_000208	1
FamAll_000209	1
FamAll_000210	1
FamAll_000211	1
FamAll_000212	1
FamAll_000213	1
FamAll_000214	1
FamAll_000215	1
FamAll_000216	1
FamAll_000217	1
FamAll_000218	1
FamAll_000219	1
FamAll_000220	1
FamAll_000221	1
FamAll_000222	1
FamAll_000223	1
FamAll_000224	1
FamAll_000225	1
FamAll_000226	1
FamAll_000227	1
FamAll_000228	1
FamAll_000229	1
FamAll_000230	1
FamAll_000231	1
FamAll_000232	1
FamAll_000233	1
FamAll_000234	1
FamAll_000235	1
FamAll_000236	1
FamAll_000237	1
FamAll_000238	1
FamAll_000239	1
FamAll_000240	1
FamAll_000241	1
FamAll_000242	1
FamAll_000243	1
FamAll_000244	1
FamAll_000245	1
FamAll_000246	1
FamAll_000247	1
FamAll_000248	1
FamAll_000249	1
FamAll_000250	1
FamAll_000251	1
FamAll_000252	1
FamAll_000253	1
FamAll_000254	1
FamAll_000255	1
FamAll_000256	1
FamAll_000257	1
FamAll_000258	1
FamAll_000259	1
FamAll_000260	1
FamAll_000261	1
FamAll_000262	1
FamAll_000263	1
FamAll_000264	1
FamAll_000265	1
FamAll_000266	1
FamAll_000267	1
FamAll_000268	1
FamAll_000269	1
FamAll_000270	1
FamAll_000271	1
FamAll_000272	1
FamAll_000273	1
FamAll_000274	1
FamAll_000275	1
FamAll_000276	1
FamAll_000277	1
FamAll_000278	1
FamAll_000279	1
FamAll_000280	1
FamAll_000281	1
FamAll_000282	1
FamAll_000283	1
FamAll_000284	1
FamAll_000285	1
FamAll_000286	1
FamAll_000287	1
FamAll_000288	1
FamAll_000289	1
FamAll_000290	1
FamAll_000291	1
FamAll_000292	1
FamAll_000293	1
FamAll_000294	1
FamAll_000295	1
FamAll_000296	1
FamAll_000297	1
FamAll_000298	1
FamAll_000299	1
FamAll_000300	1
FamAll_000301	1
FamAll_000302	1
FamAll_000303	1
FamAll_000304	1
FamAll_000305	1
FamAll_000306	1
FamAll_000307	1
FamAll_000308	1
FamAll_000309	1
FamAll_000310	1
FamAll_000311	1
FamAll_000312	1
FamAll_000313	1
FamAll_000314	1
FamAll_000315	1
FamAll_000316	1
FamAll_000317	1
FamAll_000318	1
FamAll_000319	1
FamAll_000320	1
FamAll_000321	1
FamAll_000322	1
FamAll_000323	1
FamAll_000324	1
FamAll_000325	1
FamAll_000326	1
FamAll_000327	1
FamAll_000328	1
FamAll_000329	1
FamAll_000330	1
FamAll_000331	1
FamAll_000332	1
FamAll_000333	1
FamAll_000334	1
FamAll_000335	1
FamAll_000336	1
FamAll_000337	1
FamAll_000338	1
FamAll_000339	1
FamAll_000340	1
FamAll_000341	1
FamAll_000342	1
FamAll_000343	1
FamAll_000344	1
FamAll_000345	1
FamAll_000346	1
FamAll_000347	1
FamAll_000348	1
FamAll_000349	1
FamAll_000350	1
FamAll_000351	1
FamAll_000352	1
FamAll_000353	1
FamAll_000354	1
FamAll_000355	1
FamAll_000356	1

## Sheet: Feuil1
FamAll_000001	CtigMethTherm:F555_RS0101530@WP_018153462.1	11	M-CORE	0	0
FamAll_000001	MMV7_V1:MMARC7_RS00285@WP_011976466.1	11	M-CORE	0	0
FamAll_000001	MMV7_V2:MMARC7_RS07605@WP_012067999.1	11	M-CORE	0	0
FamAll_000001	MigKol5METIG_RS02420@WP_013798658.1	11	M-CORE	0	0
FamAll_000001	MmarC6:MMARC6_RS00010@WP_012192816.1	11	M-CORE	0	0
FamAll_000001	MmarKA1:MMKA1_05150@BAP60632.1	11	M-CORE	0	0
FamAll_000001	MmarOS7:MMOS7_05080@BAP62594.1	11	M-CORE	0	0
FamAll_000001	MmarS2:MMP_RS04075@WP_011170726.1	11	M-CORE	0	0
FamAll_000001	MspFS:MFS40622_RS05685@WP_012980731.1	11	M-CORE	0	0
FamAll_000001	MvolA3:MVOL_RS07670@WP_013180900.1	11	M-CORE	0	0
FamAll_000001	pMEFER01:Mefer_1598@ACV25401.1	11	M-CORE	0	0
FamAll_000002	MigKol5METIG_RS02425@WP_048055644.1	15	0	0	0
FamAll_000002	MspFS:MFS40622_RS05680@WP_012980730.1	15	0	0	0
FamAll_000002	PHV1:PH_RS05625@WP_010885284.1	15	0	0	0
FamAll_000002	Plito:OCC_02827@EHR77950.1	15	0	0	0
FamAll_000002	PspNA2:PNA2_1305@AEC52220.1	15	0	0	0
FamAll_000002	PspNCB100:TQ32_02485@AMM53480.1	15	0	0	0
FamAll_000002	Pyaya:PYCH_14150@AEH25085.1	15	0	0	0
FamAll_000002	TKV2:TK0384@BAD84573.1	15	0	0	0
FamAll_000002	TKV3:TK0611@BAD84800.1	15	0	0	0
FamAll_000002	Tbaro_E2:TBCH5v1_2312@ALM76207.1	15	0	0	0
FamAll_000002	Tcele:APY94_RS03975@WP_058938404.1	15	0	0	0
FamAll_000002	Tguay:X802_00900@AJC70908.1	15	0	0	0
FamAll_000002	TspJCM11816:Prot_102321	15	0	0	0
FamAll_000002	pMEFER01:Mefer_1597@ACV25400.1	15	0	0	0
FamAll_000002	pT26-2:t26-4@ADF80228.1	15	0	0	0
FamAll_000003	CtigMethTherm:F555_RS0101535@WP_018153463.1	23	CORE	CarboxypepD_reg-like domain;	0
FamAll_000003	MMV7_V1:MMARC7_RS00280@WP_011976465.1	23	CORE	CarboxypepD_reg-like domain;	0
FamAll_000003	MMV7_V2:MMARC7_RS07610@WP_012068000.1	23	CORE	CarboxypepD_reg-like domain;	0
FamAll_000003	MigKol5METIG_RS02430@WP_013798659.1	23	CORE	CarboxypepD_reg-like domain;	0
FamAll_000003	MmarC6:MMARC6_RS00015@WP_012192817.1	23	CORE	CarboxypepD_reg-like domain;	0
FamAll_000003	MmarKA1:MMKA1_05140@BAP60631.1	23	CORE	CarboxypepD_reg-like domain;	0
FamAll_000003	MmarOS7:MMOS7_05070@BAP62593.1	23	CORE	CarboxypepD_reg-like domain;	0
FamAll_000003	MmarS2:MMP_RS04070@WP_011170725.1	23	CORE	CarboxypepD_reg-like domain;	0
FamAll_000003	MspFS:MFS40622_RS05675@WP_052292132.1	23	CORE	CarboxypepD_reg-like domain;	0
FamAll_000003	MvolA3:MVOL_RS07675@WP_013180901.1	23	CORE	CarboxypepD_reg-like domain;	0
FamAll_000003	PHV1:PH_RS05620@WP_048053589.1	23	CORE	CarboxypepD_reg-like domain;	0
FamAll_000003	Plito:OCC_02832@EHR77951.1	23	CORE	CarboxypepD_reg-like domain;	0
FamAll_000003	PspNA2:PNA2_1306@AEC52221.1	23	CORE	CarboxypepD_reg-like domain;	0
FamAll_000003	Pyaya:PYCH_14160@AEH25086.1	23	CORE	CarboxypepD_reg-like domain;	0
FamAll_000003	TKV2:TK0385@BAD84574.1	23	CORE	CarboxypepD_reg-like domain;	0
FamAll_000003	TKV3:TK0610@BAD84799.1	23	CORE	CarboxypepD_reg-like domain;	0
FamAll_000003	Tbaro_E2:TBCH5v1_2313@ALM76208.1	23	CORE	CarboxypepD_reg-like domain;	0
FamAll_000003	Tcele:APY94_RS03980@WP_058938405.1	23	CORE	CarboxypepD_reg-like domain;	0
FamAll_000003	Tchiton:CHITON_1428@CUX78207.1	23	CORE	CarboxypepD_reg-like domain;	0
FamAll_000003	Tguay:X802_00905@AJC70909.1	23	CORE	CarboxypepD_reg-like domain;	0
FamAll_000003	TspJCM11816:Prot_102318	23	CORE	CarboxypepD_reg-like domain;	0
FamAll_000003	pMEFER01:Mefer_1596@ACV25399.1	23	CORE	CarboxypepD_reg-like domain;	0
FamAll_000003	pT26-2:t26-5@ADF80229.1	23	CORE	CarboxypepD_reg-like domain;	0
FamAll_000004	CtigMethTherm:F555_RS0101540@WP_018153464.1	24	CORE	t26-6p	0
FamAll_000004	MMV7_V1:MMARC7_RS00275@WP_011976464.1	24	CORE	t26-6p	0
FamAll_000004	MMV7_V2:MMARC7_RS07615@WP_012068001.1	24	CORE	t26-6p	0
FamAll_000004	MigKol5METIG_RS02435@WP_013798660.1	24	CORE	t26-6p	0
FamAll_000004	MmarC6:MMARC6_RS00020@WP_012192818.1	24	CORE	t26-6p	0
FamAll_000004	MmarKA1:MMKA1_05130@BAP60630.1	24	CORE	t26-6p	0
FamAll_000004	MmarOS7:MMOS7_05060@BAP62592.1	24	CORE	t26-6p	0
FamAll_000004	MmarS2:MMP_RS04065@WP_011170724.1	24	CORE	t26-6p	0
FamAll_000004	MspFS:MFS40622_RS05670@WP_012980728.1	24	CORE	t26-6p	0
FamAll_000004	MvolA3:MVOL_RS07680@WP_013180902.1	24	CORE	t26-6p	0
FamAll_000004	PHV1:PH_RS05615@WP_010885282.1	24	CORE	t26-6p	0
FamAll_000004	Plito:OCC_02837@EHR77952.1	24	CORE	t26-6p	0
FamAll_000004	PspNA2:PNA2_1307@AEC52222.1	24	CORE	t26-6p	0
FamAll_000004	PspNCB100:TQ32_02495@AMM53481.1	24	CORE	t26-6p	0
FamAll_000004	Pyaya:PYCH_14170@AEH25087.1	24	CORE	t26-6p	0
FamAll_000004	TKV2:TK0386@BAD84575.1	24	CORE	t26-6p	0
FamAll_000004	TKV3:TK0609@BAD84798.1	24	CORE	t26-6p	0
FamAll_000004	Tbaro_E2:TBCH5v1_2314@ALM76209.1	24	CORE	t26-6p	0
FamAll_000004	Tcele:APY94_RS03985@WP_058938406.1	24	CORE	t26-6p	0
FamAll_000004	Tchiton:CHITON_1427@CUX78206.1	24	CORE	t26-6p	0
FamAll_000004	Tguay:X802_00910@AJC70910.1	24	CORE	t26-6p	0
FamAll_000004	TspJCM11816:Prot_102317	24	CORE	t26-6p	0
FamAll_000004	pMEFER01:Mefer_1595@ACV25398.1	24	CORE	t26-6p	0
FamAll_000004	pT26-2:t26-6@ADF80230.1	24	CORE	t26-6p	0
FamAll_000005	CtigMethTherm:F555_RS0101545@WP_018153465.1	37	0	0	0
FamAll_000005	MMV7_V1:MMARC7_RS00250@WP_011976460.1	37	0	0	0
FamAll_000005	MMV7_V1:MMARC7_RS00270@WP_011976463.1	37	0	0	0
FamAll_000005	MMV7_V2:MMARC7_RS07625@WP_012068003.1	37	0	0	0
FamAll_000005	MMV7_V2:MMARC7_RS07645@WP_048060461.1	37	0	0	0
FamAll_000005	MigKol5METIG_RS02440@WP_013798661.1	37	0	0	0
FamAll_000005	MmarC6:MMARC6_RS00025@WP_048059354.1	37	0	0	0
FamAll_000005	MmarC6:MMARC6_RS00045@WP_012192822.1	37	0	0	0
FamAll_000005	MmarKA1:MMKA1_05080@BAP60625.1	37	0	0	0
FamAll_000005	MmarKA1:MMKA1_05120@BAP60629.1	37	0	0	0
FamAll_000005	MmarOS7:MMOS7_05010@BAP62587.1	37	0	0	0
FamAll_000005	MmarOS7:MMOS7_05050@BAP62591.1	37	0	0	0
FamAll_000005	MmarS2:MMP_RS04040@WP_011170720.1	37	0	0	0
FamAll_000005	MmarS2:MMP_RS04060@WP_011170723.1	37	0	0	0
FamAll_000005	MspFS:MFS40622_RS05665@WP_012980727.1	37	0	0	0
FamAll_000005	MvolA3:MVOL_RS07685@WP_013180903.1	37	0	0	0
FamAll_000005	PHV1:PH_RS05610@WP_010885281.1	37	0	0	0
FamAll_000005	Plito:OCC_02842@EHR77953.1	37	0	0	0
FamAll_000005	PspNA2:PNA2_1308@AEC52223.1	37	0	0	0
FamAll_000005	PspNA2:PNA2_1309@AEC52224.1	37	0	0	0
FamAll_000005	PspNCB100:TQ32_02500@AMM53482.1	37	0	0	0
FamAll_000005	PspNCB100:TQ32_02505@AMM53483.1	37	0	0	0
FamAll_000005	Pyaya:PYCH_14180@AEH25088.1	37	0	0	0
FamAll_000005	Pyaya:PYCH_14190@AEH25089.1	37	0	0	0
FamAll_000005	TKV2:TK0387@BAD84576.1	37	0	0	0
FamAll_000005	TKV3:TK0608@BAD84797.1	37	0	0	0
FamAll_000005	Tbaro_E1:TBCH5v1_0884@ALM74837.1	37	0	0	0
FamAll_000005	Tbaro_E2:TBCH5v1_2315@ALM76210.1	37	0	0	0
FamAll_000005	Tbaro_E2:TBCH5v1_2316@ALM76211.1	37	0	0	0
FamAll_000005	Tcele:APY94_RS03990@WP_058938407.1	37	0	0	0
FamAll_000005	Tcele:APY94_RS03995@WP_058938408.1	37	0	0	0
FamAll_000005	Tchiton:CHITON_1426@CUX78205.1	37	0	0	0
FamAll_000005	Tguay:X802_00915@AJC70911.1	37	0	0	0
FamAll_000005	Tguay:X802_00920@AJC70912.1	37	0	0	0
FamAll_000005	TspJCM11816:Prot_102316	37	0	0	0
FamAll_000005	pMEFER01:Mefer_1594@ACV25397.1	37	0	0	0
FamAll_000005	pT26-2:t26-7@ADF80231.1	37	0	0	0
FamAll_000006	CtigMethTherm:F555_RS0101550@WP_018153466.1	25	CORE	4 TMhelix proteins	0
FamAll_000006	MMV7_V1:MMARC7_RS00265@WP_011976462.1	25	CORE	4 TMhelix proteins	0
FamAll_000006	MMV7_V2:MMARC7_RS07630@WP_012068004.1	25	CORE	4 TMhelix proteins	0
FamAll_000006	MigKol5METIG_RS02445@WP_013798662.1	25	CORE	4 TMhelix proteins	0
FamAll_000006	MmarC6:MMARC6_RS00030@WP_012192820.1	25	CORE	4 TMhelix proteins	0
FamAll_000006	MmarKA1:MMKA1_05110@BAP60628.1	25	CORE	4 TMhelix proteins	0
FamAll_000006	MmarOS7:MMOS7_05040@BAP62590.1	25	CORE	4 TMhelix proteins	0
FamAll_000006	MmarS2:MMP_RS04055@WP_011170722.1	25	CORE	4 TMhelix proteins	0
FamAll_000006	MspFS:MFS40622_RS05660@WP_012980726.1	25	CORE	4 TMhelix proteins	0
FamAll_000006	MvolA3:MVOL_RS07690@WP_013180904.1	25	CORE	4 TMhelix proteins	0
FamAll_000006	PHV1:PH_RS05605@WP_010885280.1	25	CORE	4 TMhelix proteins	0
FamAll_000006	Plito:OCC_02847@EHR77954.1	25	CORE	4 TMhelix proteins	0
FamAll_000006	PspNA2:PNA2_1310@AEC52225.1	25	CORE	4 TMhelix proteins	0
FamAll_000006	PspNCB100:TQ32_02510@AMM53484.1	25	CORE	4 TMhelix proteins	0
FamAll_000006	Pyaya:PYCH_14200@AEH25090.1	25	CORE	4 TMhelix proteins	0
FamAll_000006	TKV2:TK0388@BAD84577.1	25	CORE	4 TMhelix proteins	0
FamAll_000006	TKV3:TK0607@BAD84796.1	25	CORE	4 TMhelix proteins	0
FamAll_000006	Tbaro_E1:TBCH5v1_0887@ALM74840.1	25	CORE	4 TMhelix proteins	0
FamAll_000006	Tbaro_E2:TBCH5v1_2317@ALM76212.1	25	CORE	4 TMhelix proteins	0
FamAll_000006	Tcele:APY94_RS04000@WP_058938409.1	25	CORE	4 TMhelix proteins	0
FamAll_000006	Tchiton:CHITON_1425@CUX78204.1	25	CORE	4 TMhelix proteins	0
FamAll_000006	Tguay:X802_00925@AJC70913.1	25	CORE	4 TMhelix proteins	0
FamAll_000006	TspJCM11816:Prot_102315	25	CORE	4 TMhelix proteins	0
FamAll_000006	pMEFER01:Mefer_1593@ACV25396.1	25	CORE	4 TMhelix proteins	0
FamAll_000006	pT26-2:t26-8@ADF80232.1	25	CORE	4 TMhelix proteins	0
FamAll_000007	CtigMethTherm:F555_RS0101555@WP_018153467.1	11	M-CORE	2 TMhelix proteins	0
FamAll_000007	MMV7_V1:MMARC7_RS00260@WP_048060393.1	11	M-CORE	2 TMhelix proteins	0
FamAll_000007	MMV7_V2:MMARC7_RS07635@WP_013999188.1	11	M-CORE	2 TMhelix proteins	0
FamAll_000007	MigKol5METIG_RS02450@WP_013798663.1	11	M-CORE	2 TMhelix proteins	0
FamAll_000007	MmarC6:MMARC6_RS00035@WP_048059267.1	11	M-CORE	2 TMhelix proteins	0
FamAll_000007	MmarKA1:MMKA1_05100@BAP60627.1	11	M-CORE	2 TMhelix proteins	0
FamAll_000007	MmarOS7:MMOS7_05030@BAP62589.1	11	M-CORE	2 TMhelix proteins	0
FamAll_000007	MmarS2:MMP_RS04050@WP_048064071.1	11	M-CORE	2 TMhelix proteins	0
FamAll_000007	MspFS:MFS40622_RS05655@WP_012980725.1	11	M-CORE	2 TMhelix proteins	0
FamAll_000007	MvolA3:MVOL_RS07695@WP_013180905.1	11	M-CORE	2 TMhelix proteins	0
FamAll_000007	pMEFER01:Mefer_1592@ACV25395.1	11	M-CORE	2 TMhelix proteins	0
FamAll_000008	CtigMethTherm:F555_RS0101565@WP_018153469.1	23	CORE	1TM Nterm followed by Carbohydrate binding domain (family 32); It recognizes and binds to a triple-helical beta-1,3-glucan structure.	pfam15886
FamAll_000008	MMV7_V1:MMARC7_RS00255@WP_011976461.1	23	CORE	1TM Nterm followed by Carbohydrate binding domain (family 32); It recognizes and binds to a triple-helical beta-1,3-glucan structure.	pfam15886
FamAll_000008	MMV7_V2:MMARC7_RS07640@WP_012068005.1	23	CORE	1TM Nterm followed by Carbohydrate binding domain (family 32); It recognizes and binds to a triple-helical beta-1,3-glucan structure.	pfam15886
FamAll_000008	MigKol5METIG_RS02455@WP_013798665.1	23	CORE	1TM Nterm followed by Carbohydrate binding domain (family 32); It recognizes and binds to a triple-helical beta-1,3-glucan structure.	pfam15886
FamAll_000008	MmarC6:MMARC6_RS00040@WP_012192821.1	23	CORE	1TM Nterm followed by Carbohydrate binding domain (family 32); It recognizes and binds to a triple-helical beta-1,3-glucan structure.	pfam15886
FamAll_000008	MmarKA1:MMKA1_05090@BAP60626.1	23	CORE	1TM Nterm followed by Carbohydrate binding domain (family 32); It recognizes and binds to a triple-helical beta-1,3-glucan structure.	pfam15886
FamAll_000008	MmarOS7:MMOS7_05020@BAP62588.1	23	CORE	1TM Nterm followed by Carbohydrate binding domain (family 32); It recognizes and binds to a triple-helical beta-1,3-glucan structure.	pfam15886
FamAll_000008	MmarS2:MMP_RS04045@WP_011170721.1	23	CORE	1TM Nterm followed by Carbohydrate binding domain (family 32); It recognizes and binds to a triple-helical beta-1,3-glucan structure.	pfam15886
FamAll_000008	MspFS:MFS40622_RS05650@WP_012980723.1	23	CORE	1TM Nterm followed by Carbohydrate binding domain (family 32); It recognizes and binds to a triple-helical beta-1,3-glucan structure.	pfam15886
FamAll_000008	MvolA3:MVOL_RS07700@WP_013180907.1	23	CORE	1TM Nterm followed by Carbohydrate binding domain (family 32); It recognizes and binds to a triple-helical beta-1,3-glucan structure.	pfam15886
FamAll_000008	PHV1:PH_RS05595@WP_010885278.1	23	CORE	1TM Nterm followed by Carbohydrate binding domain (family 32); It recognizes and binds to a triple-helical beta-1,3-glucan structure.	pfam15886
FamAll_000008	Plito:OCC_02857@EHR77956.1	23	CORE	1TM Nterm followed by Carbohydrate binding domain (family 32); It recognizes and binds to a triple-helical beta-1,3-glucan structure.	pfam15886
FamAll_000008	PspNA2:PNA2_1312@AEC52227.1	23	CORE	1TM Nterm followed by Carbohydrate binding domain (family 32); It recognizes and binds to a triple-helical beta-1,3-glucan structure.	pfam15886
FamAll_000008	Pyaya:PYCH_14220@AEH25092.1	23	CORE	1TM Nterm followed by Carbohydrate binding domain (family 32); It recognizes and binds to a triple-helical beta-1,3-glucan structure.	pfam15886
FamAll_000008	TKV2:TK0390@BAD84579.1	23	CORE	1TM Nterm followed by Carbohydrate binding domain (family 32); It recognizes and binds to a triple-helical beta-1,3-glucan structure.	pfam15886
FamAll_000008	TKV3:TK0605@BAD84794.1	23	CORE	1TM Nterm followed by Carbohydrate binding domain (family 32); It recognizes and binds to a triple-helical beta-1,3-glucan structure.	pfam15886
FamAll_000008	Tbaro_E1:TBCH5v1_0889@ALM74841.1	23	CORE	1TM Nterm followed by Carbohydrate binding domain (family 32); It recognizes and binds to a triple-helical beta-1,3-glucan structure.	pfam15886
FamAll_000008	Tbaro_E2:TBCH5v1_2319@ALM76214.1	23	CORE	1TM Nterm followed by Carbohydrate binding domain (family 32); It recognizes and binds to a triple-helical beta-1,3-glucan structure.	pfam15886
FamAll_000008	Tcele:APY94_RS04010@WP_058938411.1	23	CORE	1TM Nterm followed by Carbohydrate binding domain (family 32); It recognizes and binds to a triple-helical beta-1,3-glucan structure.	pfam15886
FamAll_000008	Tchiton:CHITON_1423@CUX78202.1	23	CORE	1TM Nterm followed by Carbohydrate binding domain (family 32); It recognizes and binds to a triple-helical beta-1,3-glucan structure.	pfam15886
FamAll_000008	Tguay:X802_00935@AJC70915.1	23	CORE	1TM Nterm followed by Carbohydrate binding domain (family 32); It recognizes and binds to a triple-helical beta-1,3-glucan structure.	pfam15886
FamAll_000008	pMEFER01:Mefer_1589@ACV25392.1	23	CORE	1TM Nterm followed by Carbohydrate binding domain (family 32); It recognizes and binds to a triple-helical beta-1,3-glucan structure.	pfam15886
FamAll_000008	pT26-2:t26-10@ADF80234.1	23	CORE	1TM Nterm followed by Carbohydrate binding domain (family 32); It recognizes and binds to a triple-helical beta-1,3-glucan structure.	pfam15886
FamAll_000009	CtigMethTherm:F555_RS0101570@WP_018153470.1	24	CORE	Conserved hypothetical protein 1TM Netrm	0
FamAll_000009	MMV7_V1:MMARC7_RS00245@WP_011976459.1	24	CORE	Conserved hypothetical protein 1TM Netrm	0
FamAll_000009	MMV7_V2:MMARC7_RS07650@WP_012068007.1	24	CORE	Conserved hypothetical protein 1TM Netrm	0
FamAll_000009	MigKol5METIG_RS02460@WP_013798666.1	24	CORE	Conserved hypothetical protein 1TM Netrm	0
FamAll_000009	MmarC6:MMARC6_RS00050@WP_012192823.1	24	CORE	Conserved hypothetical protein 1TM Netrm	0
FamAll_000009	MmarKA1:MMKA1_05070@BAP60624.1	24	CORE	Conserved hypothetical protein 1TM Netrm	0
FamAll_000009	MmarOS7:MMOS7_05000@BAP62586.1	24	CORE	Conserved hypothetical protein 1TM Netrm	0
FamAll_000009	MmarS2:MMP_RS04035@WP_011170719.1	24	CORE	Conserved hypothetical protein 1TM Netrm	0
FamAll_000009	MspFS:MFS40622_RS05645@WP_012980722.1	24	CORE	Conserved hypothetical protein 1TM Netrm	0
FamAll_000009	MvolA3:MVOL_RS07705@WP_013180908.1	24	CORE	Conserved hypothetical protein 1TM Netrm	0
FamAll_000009	PHV1:PH_RS05590@WP_010885277.1	24	CORE	Conserved hypothetical protein 1TM Netrm	0
FamAll_000009	Plito:OCC_02862@EHR77957.1	24	CORE	Conserved hypothetical protein 1TM Netrm	0
FamAll_000009	PspNA2:PNA2_1313@AEC52228.1	24	CORE	Conserved hypothetical protein 1TM Netrm	0
FamAll_000009	PspNCB100:TQ32_02525@AMM53486.1	24	CORE	Conserved hypothetical protein 1TM Netrm	0
FamAll_000009	Pyaya:PYCH_14230@AEH25093.1	24	CORE	Conserved hypothetical protein 1TM Netrm	0
FamAll_000009	TKV2:TK0391@BAD84580.1	24	CORE	Conserved hypothetical protein 1TM Netrm	0
FamAll_000009	TKV3:TK0604@BAD84793.1	24	CORE	Conserved hypothetical protein 1TM Netrm	0
FamAll_000009	Tbaro_E1:TBCH5v1_0890@ALM74842.1	24	CORE	Conserved hypothetical protein 1TM Netrm	0
FamAll_000009	Tbaro_E2:TBCH5v1_2320@ALM76215.1	24	CORE	Conserved hypothetical protein 1TM Netrm	0
FamAll_000009	Tcele:APY94_RS04015@WP_058938412.1	24	CORE	Conserved hypothetical protein 1TM Netrm	0
FamAll_000009	Tchiton:CHITON_1422@CUX78201.1	24	CORE	Conserved hypothetical protein 1TM Netrm	0
FamAll_000009	Tguay:X802_00940@AJC70916.1	24	CORE	Conserved hypothetical protein 1TM Netrm	0
FamAll_000009	pMEFER01:Mefer_1588@ACV25391.1	24	CORE	Conserved hypothetical protein 1TM Netrm	0
FamAll_000009	pT26-2:t26-11@ADF80235.1	24	CORE	Conserved hypothetical protein 1TM Netrm	0
FamAll_000010	CtigMethTherm:F555_RS0101575@WP_018153471.1	11	M-CORE	2TM surounding a SH3 domain protein ; a signal peptide, a strongly conserved SH3 domain, a variable region, and then a C-terminal hydrophobic transmembrane alpha helix region.	2TM/ SH3 domain
FamAll_000010	MMV7_V1:MMARC7_RS00240@WP_011976458.1	11	M-CORE	2TM surounding a SH3 domain protein ; a signal peptide, a strongly conserved SH3 domain, a variable region, and then a C-terminal hydrophobic transmembrane alpha helix region.	2TM/ SH3 domain
FamAll_000010	MMV7_V2:MMARC7_RS07655@WP_012068008.1	11	M-CORE	2TM surounding a SH3 domain protein ; a signal peptide, a strongly conserved SH3 domain, a variable region, and then a C-terminal hydrophobic transmembrane alpha helix region.	2TM/ SH3 domain
FamAll_000010	MigKol5METIG_RS02465@WP_013798667.1	11	M-CORE	2TM surounding a SH3 domain protein ; a signal peptide, a strongly conserved SH3 domain, a variable region, and then a C-terminal hydrophobic transmembrane alpha helix region.	2TM/ SH3 domain
FamAll_000010	MmarC6:MMARC6_RS00055@WP_012192824.1	11	M-CORE	2TM surounding a SH3 domain protein ; a signal peptide, a strongly conserved SH3 domain, a variable region, and then a C-terminal hydrophobic transmembrane alpha helix region.	2TM/ SH3 domain
FamAll_000010	MmarKA1:MMKA1_05060@BAP60623.1	11	M-CORE	2TM surounding a SH3 domain protein ; a signal peptide, a strongly conserved SH3 domain, a variable region, and then a C-terminal hydrophobic transmembrane alpha helix region.	2TM/ SH3 domain
FamAll_000010	MmarOS7:MMOS7_04990@BAP62585.1	11	M-CORE	2TM surounding a SH3 domain protein ; a signal peptide, a strongly conserved SH3 domain, a variable region, and then a C-terminal hydrophobic transmembrane alpha helix region.	2TM/ SH3 domain
FamAll_000010	MmarS2:MMP_RS04030@WP_011170718.1	11	M-CORE	2TM surounding a SH3 domain protein ; a signal peptide, a strongly conserved SH3 domain, a variable region, and then a C-terminal hydrophobic transmembrane alpha helix region.	2TM/ SH3 domain
FamAll_000010	MspFS:MFS40622_RS05640@WP_012980721.1	11	M-CORE	2TM surounding a SH3 domain protein ; a signal peptide, a strongly conserved SH3 domain, a variable region, and then a C-terminal hydrophobic transmembrane alpha helix region.	2TM/ SH3 domain
FamAll_000010	MvolA3:MVOL_RS07710@WP_013180909.1	11	M-CORE	2TM surounding a SH3 domain protein ; a signal peptide, a strongly conserved SH3 domain, a variable region, and then a C-terminal hydrophobic transmembrane alpha helix region.	2TM/ SH3 domain
FamAll_000010	pMEFER01:Mefer_1587@ACV25390.1	11	M-CORE	2TM surounding a SH3 domain protein ; a signal peptide, a strongly conserved SH3 domain, a variable region, and then a C-terminal hydrophobic transmembrane alpha helix region.	2TM/ SH3 domain
FamAll_000011	CtigMethTherm:F555_RS0101580@WP_018153472.1	25	CORE	The AAA+ (ATPases Associated with a wide variety of cellular Activities)	0
FamAll_000011	MMV7_V1:MMARC7_RS00235@WP_011976457.1	25	CORE	The AAA+ (ATPases Associated with a wide variety of cellular Activities)	0
FamAll_000011	MMV7_V2:MMARC7_RS07660@WP_012068009.1	25	CORE	The AAA+ (ATPases Associated with a wide variety of cellular Activities)	0
FamAll_000011	MigKol5METIG_RS02470@WP_013798668.1	25	CORE	The AAA+ (ATPases Associated with a wide variety of cellular Activities)	0
FamAll_000011	MmarC6:MMARC6_RS00060@WP_012192825.1	25	CORE	The AAA+ (ATPases Associated with a wide variety of cellular Activities)	0
FamAll_000011	MmarKA1:MMKA1_05050@BAP60622.1	25	CORE	The AAA+ (ATPases Associated with a wide variety of cellular Activities)	0
FamAll_000011	MmarOS7:MMOS7_04980@BAP62584.1	25	CORE	The AAA+ (ATPases Associated with a wide variety of cellular Activities)	0
FamAll_000011	MmarS2:MMP_RS04025@WP_048064070.1	25	CORE	The AAA+ (ATPases Associated with a wide variety of cellular Activities)	0
FamAll_000011	MspFS:MFS40622_RS05635@WP_012980720.1	25	CORE	The AAA+ (ATPases Associated with a wide variety of cellular Activities)	0
FamAll_000011	MvolA3:MVOL_RS07715@WP_013180910.1	25	CORE	The AAA+ (ATPases Associated with a wide variety of cellular Activities)	0
FamAll_000011	PHV1:PH_RS05575@WP_048053588.1	25	CORE	The AAA+ (ATPases Associated with a wide variety of cellular Activities)	0
FamAll_000011	Plito:OCC_02872@EHR77959.1	25	CORE	The AAA+ (ATPases Associated with a wide variety of cellular Activities)	0
FamAll_000011	PspNA2:PNA2_1316@AEC52231.1	25	CORE	The AAA+ (ATPases Associated with a wide variety of cellular Activities)	0
FamAll_000011	PspNCB100:TQ32_02540@AMM53489.1	25	CORE	The AAA+ (ATPases Associated with a wide variety of cellular Activities)	0
FamAll_000011	Pyaya:PYCH_14270@AEH25097.1	25	CORE	The AAA+ (ATPases Associated with a wide variety of cellular Activities)	0
FamAll_000011	TKV2:TK0394@BAD84583.1	25	CORE	The AAA+ (ATPases Associated with a wide variety of cellular Activities)	0
FamAll_000011	TKV3:TK0601@BAD84790.1	25	CORE	The AAA+ (ATPases Associated with a wide variety of cellular Activities)	0
FamAll_000011	Tbaro_E1:TBCH5v1_0894@ALM74846.1	25	CORE	The AAA+ (ATPases Associated with a wide variety of cellular Activities)	0
FamAll_000011	Tbaro_E2:TBCH5v1_2324@ALM76219.1	25	CORE	The AAA+ (ATPases Associated with a wide variety of cellular Activities)	0
FamAll_000011	Tcele:APY94_RS04030@WP_058938414.1	25	CORE	The AAA+ (ATPases Associated with a wide variety of cellular Activities)	0
FamAll_000011	Tchiton:CHITON_1419@CUX78198.1	25	CORE	The AAA+ (ATPases Associated with a wide variety of cellular Activities)	0
FamAll_000011	Tguay:X802_00950@AJC70918.1	25	CORE	The AAA+ (ATPases Associated with a wide variety of cellular Activities)	0
FamAll_000011	TspJCM11816:Prot_102309	25	CORE	The AAA+ (ATPases Associated with a wide variety of cellular Activities)	0
FamAll_000011	pMEFER01:Mefer_1586@ACV25389.1	25	CORE	The AAA+ (ATPases Associated with a wide variety of cellular Activities)	0
FamAll_000011	pT26-2:t26-14@ADF80238.1	25	CORE	The AAA+ (ATPases Associated with a wide variety of cellular Activities)	0
FamAll_000012	CtigMethTherm:F555_RS0101585@WP_018153473.1	25	CORE	0	0
FamAll_000012	MMV7_V1:MMARC7_RS00230@WP_011976456.1	25	CORE	0	0
FamAll_000012	MMV7_V2:MMARC7_RS07665@WP_012068010.1	25	CORE	0	0
FamAll_000012	MigKol5METIG_RS02475@WP_013798669.1	25	CORE	0	0
FamAll_000012	MmarC6:MMARC6_RS00065@WP_012192826.1	25	CORE	0	0
FamAll_000012	MmarKA1:MMKA1_05040@BAP60621.1	25	CORE	0	0
FamAll_000012	MmarOS7:MMOS7_04970@BAP62583.1	25	CORE	0	0
FamAll_000012	MmarS2:MMP_RS04020@WP_011170716.1	25	CORE	0	0
FamAll_000012	MspFS:MFS40622_RS05630@WP_012980719.1	25	CORE	0	0
FamAll_000012	MvolA3:MVOL_RS07720@WP_013180911.1	25	CORE	0	0
FamAll_000012	PHV1:PH_RS05570@WP_048053587.1	25	CORE	0	0
FamAll_000012	Plito:OCC_02877@EHR77960.1	25	CORE	0	0
FamAll_000012	PspNA2:PNA2_1317@AEC52232.1	25	CORE	0	0
FamAll_000012	PspNCB100:TQ32_02545@AMM53490.1	25	CORE	0	0
FamAll_000012	Pyaya:PYCH_14280@AEH25098.1	25	CORE	0	0
FamAll_000012	TKV2:TK0395@BAD84584.1	25	CORE	0	0
FamAll_000012	TKV3:TK0600@BAD84789.1	25	CORE	0	0
FamAll_000012	Tbaro_E1:TBCH5v1_0895@ALM74847.1	25	CORE	0	0
FamAll_000012	Tbaro_E2:TBCH5v1_2325@ALM76220.1	25	CORE	0	0
FamAll_000012	Tcele:APY94_RS04035@WP_058938415.1	25	CORE	0	0
FamAll_000012	Tchiton:CHITON_1418@CUX78197.1	25	CORE	0	0
FamAll_000012	Tguay:X802_00955@AJC70919.1	25	CORE	0	0
FamAll_000012	TspJCM11816:Prot_102308	25	CORE	0	0
FamAll_000012	pMEFER01:Mefer_1620@ACV25423.1	25	CORE	0	0
FamAll_000012	pT26-2:t26-15@ADF80239.1	25	CORE	0	0
FamAll_000013	MigKol5METIG_RS02480@WP_048055498.1	3	0	0	0
FamAll_000013	MspFS:MFS40622_RS05625@WP_012980718.1	3	0	0	0
FamAll_000013	pMEFER01:Mefer_1619@ACV25422.1	3	0	0	0
FamAll_000014	CtigMethTherm:F555_RS0101595@WP_040682755.1	5	0	hypothetical protein	0
FamAll_000014	MigKol5METIG_RS02485@WP_013798671.1	5	0	hypothetical protein	0
FamAll_000014	MspFS:MFS40622_RS05620@WP_012980717.1	5	0	hypothetical protein	0
FamAll_000014	MvolA3:MVOL_RS07730@WP_013180913.1	5	0	hypothetical protein	0
FamAll_000014	pMEFER01:Mefer_1618@ACV25421.1	5	0	hypothetical protein	0
FamAll_000015	CtigMethTherm:F555_RS0101605@WP_018153477.1	4	Integration_Module	DNA breaking-rejoining enzymes, C-terminal catalytic domain, integrase	0
FamAll_000015	MigKol5METIG_RS02500@WP_013798674.1	4	Integration_Module	DNA breaking-rejoining enzymes, C-terminal catalytic domain, integrase	0
FamAll_000015	Plito:OCC_02987@EHR77982.1	4	Integration_Module	DNA breaking-rejoining enzymes, C-terminal catalytic domain, integrase	0
FamAll_000015	pMEFER01:Mefer_1616@ACV25419.1	4	Integration_Module	DNA breaking-rejoining enzymes, C-terminal catalytic domain, integrase	0
FamAll_000016	CtigMethTherm:F555_RS0101610@WP_018153478.1	4	0	0	0
FamAll_000016	MigKol5METIG_RS02505@WP_013798675.1	4	0	0	0
FamAll_000016	MspFS:MFS40622_RS05610@WP_012980715.1	4	0	0	0
FamAll_000016	pMEFER01:Mefer_1615@ACV25418.1	4	0	0	0
FamAll_000017	MigKol5METIG_RS02535@WP_013798681.1	3	0	0	0
FamAll_000017	TKV3:TK0593@BAD84782.1	3	0	0	0
FamAll_000017	Tguay:X802_00975@AJC70921.1	3	0	0	0
FamAll_000018	MigKol5METIG_RS02540@WP_013798682.1	3	0	0	0
FamAll_000018	TKV3:TK0592@BAD84781.1	3	0	0	0
FamAll_000018	Tguay:X802_00980@AJC72627.1	3	0	0	0
FamAll_000019	CtigMethTherm:F555_RS0101635@WP_018153482.1	12	0	helix_turn_helix, DNA-binding transcriptional regulator,	0
FamAll_000019	MMV7_V1:MMARC7_RS00140@WP_011976439.1	12	0	helix_turn_helix, DNA-binding transcriptional regulator,	0
FamAll_000019	MMV7_V2:MMARC7_RS07725@WP_012068022.1	12	0	helix_turn_helix, DNA-binding transcriptional regulator,	0
FamAll_000019	MigKol5METIG_RS02545@WP_052297392.1	12	0	helix_turn_helix, DNA-binding transcriptional regulator,	0
FamAll_000019	MigKol5METIG_RS02550@WP_013798683.1	12	0	helix_turn_helix, DNA-binding transcriptional regulator,	0
FamAll_000019	MmarC6:MMARC6_RS00130@WP_012192839.1	12	0	helix_turn_helix, DNA-binding transcriptional regulator,	0
FamAll_000019	MmarC6:MMARC6_RS00140@WP_012192841.1	12	0	helix_turn_helix, DNA-binding transcriptional regulator,	0
FamAll_000019	MmarKA1:MMKA1_04960@BAP60613.1	12	0	helix_turn_helix, DNA-binding transcriptional regulator,	0
FamAll_000019	MmarOS7:MMOS7_04900@BAP62576.1	12	0	helix_turn_helix, DNA-binding transcriptional regulator,	0
FamAll_000019	MmarS2:MMP_RS03920@WP_011170696.1	12	0	helix_turn_helix, DNA-binding transcriptional regulator,	0
FamAll_000019	MspFS:MFS40622_RS05515@WP_012980694.1	12	0	helix_turn_helix, DNA-binding transcriptional regulator,	0
FamAll_000019	MvolA3:MVOL_RS08870@WP_013180923.1	12	0	helix_turn_helix, DNA-binding transcriptional regulator,	0
FamAll_000020	MMV7_V1:MMARC7_RS00135@WP_011976438.1	10	0	Putative transposon-encoded protein (DUF2080)	pfam09853
FamAll_000020	MigKol5METIG_RS02555@WP_013798684.1	10	0	Putative transposon-encoded protein (DUF2080)	pfam09853
FamAll_000020	MmarC6:MMARC6_RS00145@WP_012192842.1	10	0	Putative transposon-encoded protein (DUF2080)	pfam09853
FamAll_000020	MmarC6:MMARC6_RS00220@WP_012192860.1	10	0	Putative transposon-encoded protein (DUF2080)	pfam09853
FamAll_000020	MmarKA1:MMKA1_04950@BAP60612.1	10	0	Putative transposon-encoded protein (DUF2080)	pfam09853
FamAll_000020	MmarOS7:MMOS7_04890@BAP62575.1	10	0	Putative transposon-encoded protein (DUF2080)	pfam09853
FamAll_000020	MmarS2:MMP_RS03915@WP_011170695.1	10	0	Putative transposon-encoded protein (DUF2080)	pfam09853
FamAll_000020	MspFS:MFS40622_RS05510@WP_012980693.1	10	0	Putative transposon-encoded protein (DUF2080)	pfam09853
FamAll_000020	MspFS:MFS40622_RS05590@WP_012980711.1	10	0	Putative transposon-encoded protein (DUF2080)	pfam09853
FamAll_000020	MvolA3:MVOL_RS07785@WP_013180924.1	10	0	Putative transposon-encoded protein (DUF2080)	pfam09853
FamAll_000021	MigKol5METIG_RS02560@WP_013798685.1	2	0	0	0
FamAll_000021	MspFS:MFS40622_RS05505@WP_012980692.1	2	0	0	0
FamAll_000022	MigKol5METIG_RS02565@WP_013798686.1	3	0	0	0
FamAll_000022	TKV3:TK0582@BAD84771.1	3	0	0	0
FamAll_000022	TspJCM11816:Prot_102293	3	0	0	0
FamAll_000023	CtigMethTherm:F555_RS08900@WP_040682756.1	7	0	Structure 2EFV_A ;DUF2540 domain-containing protein unknown function	0
FamAll_000023	MMV7_V1:MMARC7_RS00105@WP_011976430.1	7	0	Structure 2EFV_A ;DUF2540 domain-containing protein unknown function	0
FamAll_000023	MigKol5METIG_RS02570@WP_013798687.1	7	0	Structure 2EFV_A ;DUF2540 domain-containing protein unknown function	0
FamAll_000023	MmarC6:MMARC6_RS00170@WP_012192850.1	7	0	Structure 2EFV_A ;DUF2540 domain-containing protein unknown function	0
FamAll_000023	MmarS2:MMP_RS03890@WP_011170688.1	7	0	Structure 2EFV_A ;DUF2540 domain-containing protein unknown function	0
FamAll_000023	MspFS:MFS40622_RS05495@WP_012980689.1	7	0	Structure 2EFV_A ;DUF2540 domain-containing protein unknown function	0
FamAll_000023	MvolA3:MVOL_RS07795@WP_013180928.1	7	0	Structure 2EFV_A ;DUF2540 domain-containing protein unknown function	0
FamAll_000024	CtigMethTherm:F555_RS0101660@WP_018153487.1	10	Integration_Module	tyrosine recombinase XerD ;The phage integrase family	0
FamAll_000024	MMV7_V1:MMARC7_RS00100@WP_011976429.1	10	Integration_Module	tyrosine recombinase XerD ;The phage integrase family	0
FamAll_000024	MMV7_V2:MMARC7_RS07770@WP_012068031.1	10	Integration_Module	tyrosine recombinase XerD ;The phage integrase family	0
FamAll_000024	MigKol5METIG_RS02575@WP_013798688.1	10	Integration_Module	tyrosine recombinase XerD ;The phage integrase family	0
FamAll_000024	MmarC6:MMARC6_RS00175@WP_012192851.1	10	Integration_Module	tyrosine recombinase XerD ;The phage integrase family	0
FamAll_000024	MmarKA1:MMKA1_04870@BAP60604.1	10	Integration_Module	tyrosine recombinase XerD ;The phage integrase family	0
FamAll_000024	MmarOS7:MMOS7_04800@BAP62566.1	10	Integration_Module	tyrosine recombinase XerD ;The phage integrase family	0
FamAll_000024	MmarS2:MMP_RS03885@WP_011170687.1	10	Integration_Module	tyrosine recombinase XerD ;The phage integrase family	0
FamAll_000024	MspFS:MFS40622_RS05490@WP_048197486.1	10	Integration_Module	tyrosine recombinase XerD ;The phage integrase family	0
FamAll_000024	MvolA3:MVOL_RS07800@WP_013180929.1	10	Integration_Module	tyrosine recombinase XerD ;The phage integrase family	0
FamAll_000025	MMV7_V1:MMARC7_RS00225@WP_011976455.1	6	0	0	0
FamAll_000025	MMV7_V2:MMARC7_RS07670@WP_012068011.1	6	0	0	0
FamAll_000025	MmarC6:MMARC6_RS00070@WP_012192827.1	6	0	0	0
FamAll_000025	MmarKA1:MMKA1_05030@BAP60620.1	6	0	0	0
FamAll_000025	MmarOS7:MMOS7_04960@BAP62582.1	6	0	0	0
FamAll_000025	MmarS2:MMP_RS04015@WP_011170715.1	6	0	0	0
FamAll_000026	MmarC6:MMARC6_RS00075@WP_012192828.1	2	0	0	0
FamAll_000026	MmarS2:MMP_RS04010@WP_011170714.1	2	0	0	0
FamAll_000027	MMV7_V1:MMARC7_RS00190@WP_011976449.1	9	0	Serine Recombinase family, catalytic domain	0
FamAll_000027	MMV7_V2:MMARC7_RS07685@WP_012068014.1	9	0	Serine Recombinase family, catalytic domain	0
FamAll_000027	MmarC6:MMARC6_RS00080@WP_012192829.1	9	0	Serine Recombinase family, catalytic domain	0
FamAll_000027	MmarKA1:MMKA1_05020@BAP60619.1	9	0	Serine Recombinase family, catalytic domain	0
FamAll_000027	MmarOS7:MMOS7_04940@BAP62580.1	9	0	Serine Recombinase family, catalytic domain	0
FamAll_000027	MmarS2:MMP_RS03990@WP_011170710.1	9	0	Serine Recombinase family, catalytic domain	0
FamAll_000027	MvolA3:MVOL_RS07745@WP_013180916.1	9	0	Serine Recombinase family, catalytic domain	0
FamAll_000027	PHV1:PH_RS05495@WP_010885258.1	9	0	Serine Recombinase family, catalytic domain	0
FamAll_000027	pT26-2:t26-31@ADF80255.1	9	0	Serine Recombinase family, catalytic domain	0
FamAll_000028	MMV7_V1:MMARC7_RS00180@WP_011976447.1	3	0	0	0
FamAll_000028	MmarC6:MMARC6_RS00095@WP_012192832.1	3	0	0	0
FamAll_000028	MmarS2:MMP_RS03965@WP_011170705.1	3	0	0	0
FamAll_000029	MMV7_V1:MMARC7_RS00175@WP_011976446.1	3	0	0	0
FamAll_000029	MmarC6:MMARC6_RS00100@WP_012192833.1	3	0	0	0
FamAll_000029	MmarS2:MMP_RS03960@WP_011170704.1	3	0	0	0
FamAll_000030	MMV7_V1:MMARC7_RS00170@WP_011976445.1	2	0	0	0
FamAll_000030	MmarC6:MMARC6_RS00105@WP_012192834.1	2	0	0	0
FamAll_000031	MMV7_V1:MMARC7_RS00155@WP_011976442.1	5	0	0	0
FamAll_000031	MmarC6:MMARC6_RS00110@WP_048059268.1	5	0	0	0
FamAll_000031	Plito:OCC_02912@EHR77967.1	5	0	0	0
FamAll_000031	PspNCB100:TQ32_02580@AMM53497.1	5	0	0	0
FamAll_000031	Tbaro_E1:TBCH5v1_0904@ALM74856.1	5	0	0	0
FamAll_000032	MMV7_V1:MMARC7_RS00150@WP_011976441.1	2	0	0	0
FamAll_000032	MmarC6:MMARC6_RS00115@WP_012192836.1	2	0	0	0
FamAll_000033	MMV7_V1:MMARC7_RS00125@WP_011976436.1	3	0	0	0
FamAll_000033	MmarC6:MMARC6_RS00150@WP_048059269.1	3	0	0	0
FamAll_000033	MmarS2:MMP_RS03905@WP_011170693.1	3	0	0	0
FamAll_000034	MMV7_V1:MMARC7_RS00120@WP_048060482.1	6	Replication_Module	DNA replicative helicase MCM subunit Mcm2, Cdc46/Mcm family [Replication, recombination and repair]	pfam00493
FamAll_000034	MmarC6:MMARC6_RS00155@WP_012192845.1	6	Replication_Module	DNA replicative helicase MCM subunit Mcm2, Cdc46/Mcm family [Replication, recombination and repair]	pfam00493
FamAll_000034	MmarS2:MMP_RS03900@WP_011170692.1	6	Replication_Module	DNA replicative helicase MCM subunit Mcm2, Cdc46/Mcm family [Replication, recombination and repair]	pfam00493
FamAll_000034	PspNA2:PNA2_1326@AEC52241.1	6	Replication_Module	DNA replicative helicase MCM subunit Mcm2, Cdc46/Mcm family [Replication, recombination and repair]	pfam00493
FamAll_000034	Tbaro_E2:TBCH5v1_2333@ALM76228.1	6	Replication_Module	DNA replicative helicase MCM subunit Mcm2, Cdc46/Mcm family [Replication, recombination and repair]	pfam00493
FamAll_000034	pMEFER01:Mefer_1610@ACV25413.1	6	Replication_Module	DNA replicative helicase MCM subunit Mcm2, Cdc46/Mcm family [Replication, recombination and repair]	pfam00493
FamAll_000035	MMV7_V1:MMARC7_RS00115@WP_011976434.1	2	0	0	0
FamAll_000035	MmarC6:MMARC6_RS00160@WP_012192846.1	2	0	0	0
FamAll_000036	MMV7_V1:MMARC7_RS00110@WP_048060481.1	6	0	0	0
FamAll_000036	MMV7_V2:MMARC7_RS07745@WP_012068025.1	6	0	0	0
FamAll_000036	MmarC6:MMARC6_RS00165@WP_012192847.1	6	0	0	0
FamAll_000036	MmarKA1:MMKA1_04940@BAP60611.1	6	0	0	0
FamAll_000036	MmarOS7:MMOS7_04880@BAP62574.1	6	0	0	0
FamAll_000036	MmarS2:MMP_RS03895@WP_011170691.1	6	0	0	0
FamAll_000037	MmarC6:MMARC6_RS00180@WP_012192852.1	2	0	0	0
FamAll_000037	MmarS2:MMP_RS03880@WP_011170686.1	2	0	0	0
FamAll_000038	MmarC6:MMARC6_RS00240@WP_012192864.1	2	0	0	0
FamAll_000038	MspFS:MFS40622_RS05535@WP_012980698.1	2	0	0	0
FamAll_000039	MmarC6:MMARC6_RS00255@WP_011868393.1	2	0	0	0
FamAll_000039	MmarC6:MMARC6_RS00260@WP_012192867.1	2	0	0	0
FamAll_000040	MmarKA1:MMKA1_04840@BAP60601.1	2	0	0	0
FamAll_000040	MmarKA1:MMKA1_05000@BAP60617.1	2	0	0	0
FamAll_000041	MmarKA1:MMKA1_04850@BAP60602.1	3	0	0	0
FamAll_000041	MmarKA1:MMKA1_05010@BAP60618.1	3	0	0	0
FamAll_000041	MspFS:MFS40622_RS05600@WP_048197488.1	3	0	0	0
FamAll_000042	CtigMethTherm:F555_RS08905@WP_040682757.1	4	0	0	0
FamAll_000042	MMV7_V2:MMARC7_RS07775@WP_012068032.1	4	0	0	0
FamAll_000042	MmarKA1:MMKA1_04860@BAP60603.1	4	0	0	0
FamAll_000042	MmarOS7:MMOS7_04790@BAP62565.1	4	0	0	0
FamAll_000043	MmarKA1:MMKA1_04880@BAP60605.1	2	0	0	0
FamAll_000043	MmarOS7:MMOS7_04820@BAP62568.1	2	0	0	0
FamAll_000044	MMV7_V2:MMARC7_RS07750@WP_012068026.1	4	0	0	0
FamAll_000044	MmarKA1:MMKA1_04920@BAP60609.1	4	0	0	0
FamAll_000044	MmarOS7:MMOS7_04810@BAP62567.1	4	0	0	0
FamAll_000044	MmarOS7:MMOS7_04870@BAP62573.1	4	0	0	0
FamAll_000045	MmarKA1:MMKA1_04970@BAP60614.1	2	0	0	0
FamAll_000045	MmarOS7:MMOS7_04910@BAP62577.1	2	0	0	0
FamAll_000046	MmarKA1:MMKA1_04980@BAP60615.1	2	0	0	0
FamAll_000046	MmarOS7:MMOS7_04920@BAP62578.1	2	0	0	0
FamAll_000047	MMV7_V2:MMARC7_RS07785@WP_048060466.1	2	0	0	0
FamAll_000047	MmarOS7:MMOS7_04950@BAP62581.1	2	0	0	0
FamAll_000048	MMV7_V1:MMARC7_RS00160@WP_011976443.1	2	0	MazG nucleotide pyrophosphohydrolase domain	0
FamAll_000048	MmarS2:MMP_RS03945@WP_011170701.1	2	0	MazG nucleotide pyrophosphohydrolase domain	0
FamAll_000049	MMV7_V1:MMARC7_RS00165@WP_011976444.1	2	0	0	0
FamAll_000049	MmarS2:MMP_RS03950@WP_011170702.1	2	0	0	0
FamAll_000050	MMV7_V1:MMARC7_RS00195@WP_011976450.1	2	0	0	0
FamAll_000050	MmarS2:MMP_RS03995@WP_011170711.1	2	0	0	0
FamAll_000051	MMV7_V1:MMARC7_RS00210@WP_011976453.1	2	0	0	0
FamAll_000051	MmarS2:MMP_RS04000@WP_011170712.1	2	0	0	0
FamAll_000052	MMV7_V1:MMARC7_RS00205@WP_011976452.1	3	0	0	0
FamAll_000052	MMV7_V1:MMARC7_RS00215@WP_048060392.1	3	0	0	0
FamAll_000052	MmarS2:MMP_RS04005@WP_011170713.1	3	0	0	0
FamAll_000053	MspFS:MFS40622_RS05520@WP_012980695.1	3	0	Mrr_cat Restriction endonuclease; Prokaryotic family found in type II restriction enzymes containing the hallmark (D/E)-(D/E)XK active site.	pfam04471
FamAll_000053	MvolA3:MVOL_RS07775@WP_013180922.1	3	0	Mrr_cat Restriction endonuclease; Prokaryotic family found in type II restriction enzymes containing the hallmark (D/E)-(D/E)XK active site.	pfam04471
FamAll_000053	pMEFER01:Mefer_1611@ACV25414.1	3	0	Mrr_cat Restriction endonuclease; Prokaryotic family found in type II restriction enzymes containing the hallmark (D/E)-(D/E)XK active site.	pfam04471
FamAll_000054	MspFS:MFS40622_RS05525@WP_012980696.1	2	0	0	0
FamAll_000054	pMEFER01:Mefer_1613@ACV25416.1	2	0	0	0
FamAll_000055	CtigMethTherm:F555_RS0101590@WP_018153474.1	2	0	0	0
FamAll_000055	MvolA3:MVOL_RS07725@WP_013180912.1	2	0	0	0
FamAll_000056	PHV1:PH_RS05490@WP_010885257.1	2	0	0	0
FamAll_000056	pT26-2:t26-32@ADF80256.1	2	0	0	0
FamAll_000057	PHV1:PH_RS05505@WP_048053330.1	4	0	0	0
FamAll_000057	TKV2:TK0412@BAD84601.1	4	0	0	0
FamAll_000057	Tbaro_E1:TBCH5v1_0914@ALM74864.1	4	0	0	0
FamAll_000057	Tcele:APY94_RS04120@WP_058938432.1	4	0	0	0
FamAll_000058	PHV1:PH_RS05510@WP_048053331.1	14	0	0	0
FamAll_000058	Plito:OCC_02952@EHR77975.1	14	0	0	0
FamAll_000058	PspNA2:PNA2_1329@AEC52244.1	14	0	0	0
FamAll_000058	PspNCB100:TQ32_02640@AMM53508.1	14	0	0	0
FamAll_000058	Pyaya:PYCH_14350@AEH25105.1	14	0	0	0
FamAll_000058	TKV2:TK0416@BAD84605.1	14	0	0	0
FamAll_000058	TKV3:TK0578@BAD84767.1	14	0	0	0
FamAll_000058	Tbaro_E1:TBCH5v1_0919@ALM74868.1	14	0	0	0
FamAll_000058	Tbaro_E2:TBCH5v1_2341@ALM76236.1	14	0	0	0
FamAll_000058	Tcele:APY94_RS04140@WP_058938436.1	14	0	0	0
FamAll_000058	Tguay:X802_01045@AJC70924.1	14	0	0	0
FamAll_000058	TspJCM11816:Prot_102285	14	0	0	0
FamAll_000058	TspJCM11816:Prot_102286	14	0	0	0
FamAll_000058	pT26-2:t26-28@ADF80252.1	14	0	0	0
FamAll_000059	PHV1:PH_RS05515@WP_048053585.1	3	0	0	0
FamAll_000059	PspNA2:PNA2_1328@AEC52243.1	3	0	0	0
FamAll_000059	Pyaya:PYCH_14340@AEH25104.1	3	0	0	0
FamAll_000060	PHV1:PH_RS05520@WP_048053332.1	8	0	0	0
FamAll_000060	PspNA2:PNA2_1327@AEC52242.1	8	0	0	0
FamAll_000060	Pyaya:PYCH_14330@AEH25103.1	8	0	0	0
FamAll_000060	TKV2:TK0411@BAD84600.1	8	0	0	0
FamAll_000060	TKV3:TK0583@BAD84772.1	8	0	0	0
FamAll_000060	Tcele:APY94_RS04115@WP_058938431.1	8	0	0	0
FamAll_000060	Tchiton:CHITON_1407@CUX78186.1	8	0	0	0
FamAll_000060	TspJCM11816:Prot_102294	8	0	0	0
FamAll_000061	PHV1:PH_RS05530@WP_010885263.1	3	0	0	0
FamAll_000061	Plito:OCC_02922@EHR77969.1	3	0	0	0
FamAll_000061	TKV2:TK0410@BAD84599.1	3	0	0	0
FamAll_000062	PHV1:PH_RS05535@WP_010885264.1	19	0	SpoVT / AbrB like domain; transcriptional regulator of stationary/sporulation/toxin gene expression and antitoxin component of the YhaV-PrlF toxin-antitoxin module [Transcription, Defense mechanisms]	0
FamAll_000062	Plito:OCC_02917@EHR77968.1	19	0	SpoVT / AbrB like domain; transcriptional regulator of stationary/sporulation/toxin gene expression and antitoxin component of the YhaV-PrlF toxin-antitoxin module [Transcription, Defense mechanisms]	0
FamAll_000062	PspNA2:PNA2_1323@AEC52238.1	19	0	SpoVT / AbrB like domain; transcriptional regulator of stationary/sporulation/toxin gene expression and antitoxin component of the YhaV-PrlF toxin-antitoxin module [Transcription, Defense mechanisms]	0
FamAll_000062	PspNCB100:TQ32_02585@AMM53498.1	19	0	SpoVT / AbrB like domain; transcriptional regulator of stationary/sporulation/toxin gene expression and antitoxin component of the YhaV-PrlF toxin-antitoxin module [Transcription, Defense mechanisms]	0
FamAll_000062	Pyaya:PYCH_14300@AEH25100.1	19	0	SpoVT / AbrB like domain; transcriptional regulator of stationary/sporulation/toxin gene expression and antitoxin component of the YhaV-PrlF toxin-antitoxin module [Transcription, Defense mechanisms]	0
FamAll_000062	TKV2:TK0402@BAD84591.1	19	0	SpoVT / AbrB like domain; transcriptional regulator of stationary/sporulation/toxin gene expression and antitoxin component of the YhaV-PrlF toxin-antitoxin module [Transcription, Defense mechanisms]	0
FamAll_000062	TKV2:TK0405@BAD84594.1	19	0	SpoVT / AbrB like domain; transcriptional regulator of stationary/sporulation/toxin gene expression and antitoxin component of the YhaV-PrlF toxin-antitoxin module [Transcription, Defense mechanisms]	0
FamAll_000062	TKV2:TK0406@BAD84595.1	19	0	SpoVT / AbrB like domain; transcriptional regulator of stationary/sporulation/toxin gene expression and antitoxin component of the YhaV-PrlF toxin-antitoxin module [Transcription, Defense mechanisms]	0
FamAll_000062	TKV2:TK0409@BAD84598.1	19	0	SpoVT / AbrB like domain; transcriptional regulator of stationary/sporulation/toxin gene expression and antitoxin component of the YhaV-PrlF toxin-antitoxin module [Transcription, Defense mechanisms]	0
FamAll_000062	TKV3:TK0588@BAD84777.1	19	0	SpoVT / AbrB like domain; transcriptional regulator of stationary/sporulation/toxin gene expression and antitoxin component of the YhaV-PrlF toxin-antitoxin module [Transcription, Defense mechanisms]	0
FamAll_000062	Tbaro_E1:TBCH5v1_0907@ALM74858.1	19	0	SpoVT / AbrB like domain; transcriptional regulator of stationary/sporulation/toxin gene expression and antitoxin component of the YhaV-PrlF toxin-antitoxin module [Transcription, Defense mechanisms]	0
FamAll_000062	Tbaro_E1:TBCH5v1_0908@ALM74859.1	19	0	SpoVT / AbrB like domain; transcriptional regulator of stationary/sporulation/toxin gene expression and antitoxin component of the YhaV-PrlF toxin-antitoxin module [Transcription, Defense mechanisms]	0
FamAll_000062	Tbaro_E2:TBCH5v1_2331@ALM76226.1	19	0	SpoVT / AbrB like domain; transcriptional regulator of stationary/sporulation/toxin gene expression and antitoxin component of the YhaV-PrlF toxin-antitoxin module [Transcription, Defense mechanisms]	0
FamAll_000062	Tcele:APY94_RS04085@WP_058938425.1	19	0	SpoVT / AbrB like domain; transcriptional regulator of stationary/sporulation/toxin gene expression and antitoxin component of the YhaV-PrlF toxin-antitoxin module [Transcription, Defense mechanisms]	0
FamAll_000062	Tchiton:CHITON_1411@CUX78190.1	19	0	SpoVT / AbrB like domain; transcriptional regulator of stationary/sporulation/toxin gene expression and antitoxin component of the YhaV-PrlF toxin-antitoxin module [Transcription, Defense mechanisms]	0
FamAll_000062	Tguay:X802_00995@AJC70922.1	19	0	SpoVT / AbrB like domain; transcriptional regulator of stationary/sporulation/toxin gene expression and antitoxin component of the YhaV-PrlF toxin-antitoxin module [Transcription, Defense mechanisms]	0
FamAll_000062	Tguay:X802_01000@AJC70923.1	19	0	SpoVT / AbrB like domain; transcriptional regulator of stationary/sporulation/toxin gene expression and antitoxin component of the YhaV-PrlF toxin-antitoxin module [Transcription, Defense mechanisms]	0
FamAll_000062	TspJCM11816:Prot_102300	19	0	SpoVT / AbrB like domain; transcriptional regulator of stationary/sporulation/toxin gene expression and antitoxin component of the YhaV-PrlF toxin-antitoxin module [Transcription, Defense mechanisms]	0
FamAll_000062	pT26-2:t26-20@ADF80244.1	19	0	SpoVT / AbrB like domain; transcriptional regulator of stationary/sporulation/toxin gene expression and antitoxin component of the YhaV-PrlF toxin-antitoxin module [Transcription, Defense mechanisms]	0
FamAll_000063	PHV1:PH_RS05540@WP_010885265.1	2	0	0	0
FamAll_000063	TKV2:TK0404@BAD84593.1	2	0	0	0
FamAll_000064	PHV1:PH_RS05545@WP_010885266.1	2	0	0	0
FamAll_000064	TKV2:TK0403@BAD84592.1	2	0	0	0
FamAll_000065	PHV1:PH_RS05560@WP_010885270.1	2	0	0	0
FamAll_000065	PspNCB100:TQ32_02600@AMM53501.1	2	0	0	0
FamAll_000066	PHV1:PH_RS05580@WP_010885275.1	13	T-CORE	2TMs surounding as conserved SH3 domain, a variable region, and then a C-terminal hydrophobic transmembrane alpha helix region	2TM/ SH3 domain
FamAll_000066	Plito:OCC_02867@EHR77958.1	13	T-CORE	2TMs surounding as conserved SH3 domain, a variable region, and then a C-terminal hydrophobic transmembrane alpha helix region	2TM/ SH3 domain
FamAll_000066	PspNA2:PNA2_1315@AEC52230.1	13	T-CORE	2TMs surounding as conserved SH3 domain, a variable region, and then a C-terminal hydrophobic transmembrane alpha helix region	2TM/ SH3 domain
FamAll_000066	PspNCB100:TQ32_02535@AMM53488.1	13	T-CORE	2TMs surounding as conserved SH3 domain, a variable region, and then a C-terminal hydrophobic transmembrane alpha helix region	2TM/ SH3 domain
FamAll_000066	Pyaya:PYCH_14260@AEH25096.1	13	T-CORE	2TMs surounding as conserved SH3 domain, a variable region, and then a C-terminal hydrophobic transmembrane alpha helix region	2TM/ SH3 domain
FamAll_000066	TKV2:TK0393@BAD84582.1	13	T-CORE	2TMs surounding as conserved SH3 domain, a variable region, and then a C-terminal hydrophobic transmembrane alpha helix region	2TM/ SH3 domain
FamAll_000066	TKV3:TK0602@BAD84791.1	13	T-CORE	2TMs surounding as conserved SH3 domain, a variable region, and then a C-terminal hydrophobic transmembrane alpha helix region	2TM/ SH3 domain
FamAll_000066	Tbaro_E1:TBCH5v1_0892@ALM74844.1	13	T-CORE	2TMs surounding as conserved SH3 domain, a variable region, and then a C-terminal hydrophobic transmembrane alpha helix region	2TM/ SH3 domain
FamAll_000066	Tbaro_E2:TBCH5v1_2323@ALM76218.1	13	T-CORE	2TMs surounding as conserved SH3 domain, a variable region, and then a C-terminal hydrophobic transmembrane alpha helix region	2TM/ SH3 domain
FamAll_000066	Tcele:APY94_RS04025@WP_058938472.1	13	T-CORE	2TMs surounding as conserved SH3 domain, a variable region, and then a C-terminal hydrophobic transmembrane alpha helix region	2TM/ SH3 domain
FamAll_000066	Tguay:X802_00945@AJC70917.1	13	T-CORE	2TMs surounding as conserved SH3 domain, a variable region, and then a C-terminal hydrophobic transmembrane alpha helix region	2TM/ SH3 domain
FamAll_000066	TspJCM11816:Prot_102310	13	T-CORE	2TMs surounding as conserved SH3 domain, a variable region, and then a C-terminal hydrophobic transmembrane alpha helix region	2TM/ SH3 domain
FamAll_000066	pT26-2:t26-13@ADF80237.1	13	T-CORE	2TMs surounding as conserved SH3 domain, a variable region, and then a C-terminal hydrophobic transmembrane alpha helix region	2TM/ SH3 domain
FamAll_000067	PHV1:PH_RS05585@WP_010885276.1	10	0	0	0
FamAll_000067	PspNA2:PNA2_1314@AEC52229.1	10	0	0	0
FamAll_000067	PspNCB100:TQ32_02530@AMM53487.1	10	0	0	0
FamAll_000067	Pyaya:PYCH_14250@AEH25095.1	10	0	0	0
FamAll_000067	TKV2:TK0392@BAD84581.1	10	0	0	0
FamAll_000067	TKV3:TK0603@BAD84792.1	10	0	0	0
FamAll_000067	Tbaro_E1:TBCH5v1_0891@ALM74843.1	10	0	0	0
FamAll_000067	Tbaro_E2:TBCH5v1_2322@ALM76217.1	10	0	0	0
FamAll_000067	Tcele:APY94_RS04020@WP_058938413.1	10	0	0	0
FamAll_000067	Tchiton:CHITON_1421@CUX78200.1	10	0	0	0
FamAll_000068	PHV1:PH_RS05600@WP_010885279.1	11	T-CORE	2TM protein	0
FamAll_000068	Plito:OCC_02852@EHR77955.1	11	T-CORE	2TM protein	0
FamAll_000068	PspNA2:PNA2_1311@AEC52226.1	11	T-CORE	2TM protein	0
FamAll_000068	PspNCB100:TQ32_02515@AMM53485.1	11	T-CORE	2TM protein	0
FamAll_000068	TKV2:TK0389@BAD84578.1	11	T-CORE	2TM protein	0
FamAll_000068	TKV3:TK0606@BAD84795.1	11	T-CORE	2TM protein	0
FamAll_000068	Tcele:APY94_RS04005@WP_058938410.1	11	T-CORE	2TM protein	0
FamAll_000068	Tchiton:CHITON_1424@CUX78203.1	11	T-CORE	2TM protein	0
FamAll_000068	Tguay:X802_00930@AJC70914.1	11	T-CORE	2TM protein	0
FamAll_000068	TspJCM11816:Prot_102314	11	T-CORE	2TM protein	0
FamAll_000068	pT26-2:t26-9@ADF80233.1	11	T-CORE	2TM protein	0
FamAll_000069	PHV1:PH_RS05630@WP_048053333.1	4	0	0	0
FamAll_000069	PspNA2:PNA2_1303@AEC52218.1	4	0	0	0
FamAll_000069	Pyaya:PYCH_14130@AEH25083.1	4	0	0	0
FamAll_000069	Tchiton:CHITON_1430@CUX78209.1	4	0	0	0
FamAll_000070	PHV1:PH_RS05635@WP_010885286.1	12	Integration_Module	Archaeal phage integrase; catalyzes cleavage and ligation of DNA.	pfam16795
FamAll_000070	Plito:OCC_13610@AGT34214.1	12	Integration_Module	Archaeal phage integrase; catalyzes cleavage and ligation of DNA.	pfam16795
FamAll_000070	PspNA2:PNA2_1302@AEC52217.1	12	Integration_Module	Archaeal phage integrase; catalyzes cleavage and ligation of DNA.	pfam16795
FamAll_000070	Pyaya:PYCH_14110@AEH25081.1	12	Integration_Module	Archaeal phage integrase; catalyzes cleavage and ligation of DNA.	pfam16795
FamAll_000070	TKV2:TK0381@BAD84570.1	12	Integration_Module	Archaeal phage integrase; catalyzes cleavage and ligation of DNA.	pfam16795
FamAll_000070	TKV3:TK0614@BAD84803.1	12	Integration_Module	Archaeal phage integrase; catalyzes cleavage and ligation of DNA.	pfam16795
FamAll_000070	Tbaro_E1:TBCH5v1_0883@ALM74836.1	12	Integration_Module	Archaeal phage integrase; catalyzes cleavage and ligation of DNA.	pfam16795
FamAll_000070	Tcele:APY94_RS03960@WP_058938401.1	12	Integration_Module	Archaeal phage integrase; catalyzes cleavage and ligation of DNA.	pfam16795
FamAll_000070	Tchiton:CHITON_1432@CUX78211.1	12	Integration_Module	Archaeal phage integrase; catalyzes cleavage and ligation of DNA.	pfam16795
FamAll_000070	Tguay:X802_00875@AJC70905.1	12	Integration_Module	Archaeal phage integrase; catalyzes cleavage and ligation of DNA.	pfam16795
FamAll_000070	TspJCM11816:Int1	12	Integration_Module	Archaeal phage integrase; catalyzes cleavage and ligation of DNA.	pfam16795
FamAll_000070	pT26-2:t26-1@ADF80225.1	12	Integration_Module	Archaeal phage integrase; catalyzes cleavage and ligation of DNA.	pfam16795
FamAll_000071	Plito:OCC_02817@EHR77948.1	8	0	0	0
FamAll_000071	PspNCB100:TQ32_02475@AMM53478.1	8	0	0	0
FamAll_000071	TKV2:TK0383@BAD84572.1	8	0	0	0
FamAll_000071	TKV3:TK0612@BAD84801.1	8	0	0	0
FamAll_000071	Tbaro_E2:TBCH5v1_2309@ALM76204.1	8	0	0	0
FamAll_000071	Tguay:X802_00885@AJC70906.1	8	0	0	0
FamAll_000071	TspJCM11816:Prot_102323	8	0	0	0
FamAll_000071	pT26-2:t26-2@ADF80226.1	8	0	0	0
FamAll_000072	Plito:OCC_02882@EHR77961.1	5	0	0	0
FamAll_000072	PspNCB100:TQ32_02550@AMM53491.1	5	0	0	0
FamAll_000072	TKV3:TK0599@BAD84788.1	5	0	0	0
FamAll_000072	Tguay:X802_00960@AJC70920.1	5	0	0	0
FamAll_000072	pT26-2:t26-16@ADF80240.1	5	0	0	0
FamAll_000073	Plito:OCC_02892@EHR77963.1	6	0	0	0
FamAll_000073	PspNA2:PNA2_1320@AEC52235.1	6	0	0	0
FamAll_000073	TKV3:TK0596@BAD84785.1	6	0	0	0
FamAll_000073	Tcele:APY94_RS04055@WP_058938419.1	6	0	0	0
FamAll_000073	Tguay:X802_00970@AJC72626.1	6	0	0	0
FamAll_000073	pT26-2:t26-19@ADF80243.1	6	0	0	0
FamAll_000074	Plito:OCC_02897@EHR77964.1	3	0	0	0
FamAll_000074	Tbaro_E1:TBCH5v1_0921@ALM74870.1	3	0	0	0
FamAll_000074	Tbaro_E2:TBCH5v1_2345@ALM76240.1	3	0	0	0
FamAll_000075	Plito:OCC_02907@EHR77966.1	3	0	0	0
FamAll_000075	PspNCB100:TQ32_02575@AMM53496.1	3	0	0	0
FamAll_000075	Tbaro_E1:TBCH5v1_0903@ALM74855.1	3	0	0	0
FamAll_000076	Plito:OCC_13625@AGT34217.1	2	0	0	0
FamAll_000076	Tguay:X802_01005@AJC72630.1	2	0	0	0
FamAll_000077	Plito:OCC_02977@EHR77980.1	2	0	0	0
FamAll_000077	TspJCM11816:Prot_102284	2	0	0	0
FamAll_000078	Plito:OCC_02982@EHR77981.1	2	0	0	0
FamAll_000078	Tcele:APY94_RS04150@WP_058938438.1	2	0	0	0
FamAll_000079	Plito:OCC_13635@AGT34219.1	2	0	0	0
FamAll_000079	Tbaro_E2:TBCH5v1_2347@ALM76242.1	2	0	0	0
FamAll_000080	PspNA2:PNA2_1304@AEC52219.1	8	0	0	0
FamAll_000080	Pyaya:PYCH_14140@AEH25084.1	8	0	0	0
FamAll_000080	Tbaro_E2:TBCH5v1_2311@ALM76206.1	8	0	0	0
FamAll_000080	Tcele:APY94_RS03970@WP_058938403.1	8	0	0	0
FamAll_000080	Tchiton:CHITON_1429@CUX78208.1	8	0	0	0
FamAll_000080	Tguay:X802_00895@AJC72624.1	8	0	0	0
FamAll_000080	TspJCM11816:Prot_102322	8	0	0	0
FamAll_000080	pT26-2:t26-3@ADF80227.1	8	0	0	0
FamAll_000081	PspNA2:PNA2_1318@AEC52233.1	4	0	0	0
FamAll_000081	Tbaro_E1:TBCH5v1_0896@ALM74848.1	4	0	0	0
FamAll_000081	Tcele:APY94_RS04040@WP_058938416.1	4	0	0	0
FamAll_000081	Tchiton:CHITON_1417@CUX78196.1	4	0	0	0
FamAll_000082	PspNA2:PNA2_1321@AEC52236.1	5	0	0	0
FamAll_000082	TKV3:TK0598@BAD84787.1	5	0	0	0
FamAll_000082	Tbaro_E1:TBCH5v1_0897@ALM74849.1	5	0	0	0
FamAll_000082	Tcele:APY94_RS04045@WP_058938417.1	5	0	0	0
FamAll_000082	pT26-2:t26-17@ADF80241.1	5	0	0	0
FamAll_000083	PspNA2:PNA2_1322@AEC52237.1	2	0	0	0
FamAll_000083	Tcele:APY94_RS04050@WP_058938418.1	2	0	0	0
FamAll_000084	PspNA2:PNA2_1324@AEC52239.1	3	0	0	0
FamAll_000084	Pyaya:PYCH_14310@AEH25101.1	3	0	0	0
FamAll_000084	TspJCM11816:Prot_102299	3	0	0	0
FamAll_000085	PspNA2:PNA2_1325@AEC52240.1	5	0	Autophagy protein Apg6; In yeast, 15 Apg proteins coordinate the formation of autophagosomes.	0
FamAll_000085	PspNCB100:TQ32_02625@AMM53505.1	5	0	Autophagy protein Apg6; In yeast, 15 Apg proteins coordinate the formation of autophagosomes.	0
FamAll_000085	Pyaya:PYCH_14320@AEH25102.1	5	0	Autophagy protein Apg6; In yeast, 15 Apg proteins coordinate the formation of autophagosomes.	0
FamAll_000085	Tchiton:CHITON_1409@CUX78188.1	5	0	Autophagy protein Apg6; In yeast, 15 Apg proteins coordinate the formation of autophagosomes.	0
FamAll_000085	Tguay:X802_01010@AJC72631.1	5	0	Autophagy protein Apg6; In yeast, 15 Apg proteins coordinate the formation of autophagosomes.	0
FamAll_000086	PspNA2:PNA2_1332@AEC52247.1	7	0	0	0
FamAll_000086	PspNCB100:TQ32_02665@AMM53513.1	7	0	0	0
FamAll_000086	Pyaya:PYCH_14360@AEH25106.1	7	0	0	0
FamAll_000086	TKV2:TK0420@BAD84609.1	7	0	0	0
FamAll_000086	TKV3:TK0576@BAD84765.1	7	0	0	0
FamAll_000086	Tbaro_E2:TBCH5v1_2346@ALM76241.1	7	0	0	0
FamAll_000086	Tcele:APY94_RS04155@WP_058938439.1	7	0	0	0
FamAll_000087	Pyaya:PYCH_14120@AEH25082.1	3	0	0	0
FamAll_000087	TKV3:TK0613@BAD84802.1	3	0	0	0
FamAll_000087	TspJCM11816:Prot_102325	3	0	0	0
FamAll_000088	Pyaya:PYCH_14210@AEH25091.1	2	0	0	0
FamAll_000088	Tbaro_E2:TBCH5v1_2318@ALM76213.1	2	0	0	0
FamAll_000089	Pyaya:PYCH_14240@AEH25094.1	2	0	0	0
FamAll_000089	Tbaro_E2:TBCH5v1_2321@ALM76216.1	2	0	0	0
FamAll_000090	Pyaya:PYCH_14290@AEH25099.1	4	0	0	0
FamAll_000090	TKV2:TK0396@BAD84585.1	4	0	0	0
FamAll_000090	Tbaro_E2:TBCH5v1_2326@ALM76221.1	4	0	0	0
FamAll_000090	TspJCM11816:Prot_102307	4	0	0	0
FamAll_000091	TKV2:TK0382@BAD84571.1	4	0	0	0
FamAll_000091	Tbaro_E2:TBCH5v1_2308@ALM76203.1	4	0	0	0
FamAll_000091	Tcele:APY94_RS03965@WP_058938402.1	4	0	0	0
FamAll_000091	Tguay:X802_00880@AJC72623.1	4	0	0	0
FamAll_000092	TKV2:TK0397@BAD84586.1	2	0	0	0
FamAll_000092	TspJCM11816:Prot_102305	2	0	0	0
FamAll_000093	TKV2:TK0398@BAD84587.1	4	0	0	0
FamAll_000093	Tcele:APY94_RS04060@WP_058938420.1	4	0	0	0
FamAll_000093	Tchiton:CHITON_1415@CUX78194.1	4	0	0	0
FamAll_000093	TspJCM11816:Prot_102304	4	0	0	0
FamAll_000094	TKV2:TK0399@BAD84588.1	2	0	0	0
FamAll_000094	TspJCM11816:Prot_102303	2	0	0	0
FamAll_000095	TKV2:TK0400@BAD84589.1	2	0	0	0
FamAll_000095	TspJCM11816:Prot_102302	2	0	0	0
FamAll_000096	TKV2:TK0401@BAD84590.1	3	0	0	0
FamAll_000096	Tcele:APY94_RS04075@WP_058938423.1	3	0	0	0
FamAll_000096	TspJCM11816:Prot_102301	3	0	0	0
FamAll_000097	TKV2:TK0414@BAD84603.1	3	0	0	0
FamAll_000097	TKV3:TK0581@BAD84770.1	3	0	0	0
FamAll_000097	Tbaro_E2:TBCH5v1_2336@ALM76231.1	3	0	0	0
FamAll_000098	TKV2:TK0415@BAD84604.1	2	0	0	0
FamAll_000098	TKV3:TK0579@BAD84768.1	2	0	0	0
FamAll_000099	TKV2:TK0419@BAD84608.1	2	0	0	0
FamAll_000099	pT26-2:t26-30@ADF80254.1	2	0	0	0
FamAll_000100	TKV3:TK0577@BAD84766.1	2	0	0	0
FamAll_000100	Tguay:X802_01055@AJC72639.1	2	0	0	0
FamAll_000101	TKV3:TK0585@BAD84774.1	5	0	0	0
FamAll_000101	Tcele:APY94_RS04105@WP_058938429.1	5	0	0	0
FamAll_000101	Tguay:X802_01020@AJC72633.1	5	0	0	0
FamAll_000101	TspJCM11816:Prot_102295	5	0	0	0
FamAll_000101	pT26-2:t26-23@ADF80247.1	5	0	0	0
FamAll_000102	TKV3:TK0586@BAD84775.1	2	0	0	0
FamAll_000102	TKV3:TK0590@BAD84779.1	2	0	0	0
FamAll_000103	TKV3:TK0587@BAD84776.1	3	0	0	0
FamAll_000103	Tcele:APY94_RS04090@WP_058938426.1	3	0	0	0
FamAll_000103	pT26-2:t26-22@ADF80246.1	3	0	0	0
FamAll_000104	TKV3:TK0589@BAD84778.1	3	0	0	0
FamAll_000104	Tcele:APY94_RS04080@WP_058938424.1	3	0	0	0
FamAll_000104	Tguay:X802_00990@AJC72629.1	3	0	0	0
FamAll_000105	TKV3:TK0597@BAD84786.1	3	0	0	0
FamAll_000105	Tbaro_E1:TBCH5v1_0898@ALM74850.1	3	0	0	0
FamAll_000105	pT26-2:t26-18@ADF80242.1	3	0	0	0
FamAll_000106	PspNCB100:TQ32_02480@AMM53479.1	3	0	0	0
FamAll_000106	Tbaro_E2:TBCH5v1_2310@ALM76205.1	3	0	0	0
FamAll_000106	Tguay:X802_00890@AJC70907.1	3	0	0	0
FamAll_000107	Tguay:X802_01025@AJC72634.1	2	0	0	0
FamAll_000107	pT26-2:t26-24@ADF80248.1	2	0	0	0
FamAll_000108	Tguay:X802_01035@AJC72636.1	2	0	0	0
FamAll_000108	pT26-2:t26-26@ADF80250.1	2	0	0	0
FamAll_000109	Tguay:X802_01040@AJC72637.1	2	0	0	0
FamAll_000109	pT26-2:t26-27@ADF80251.1	2	0	0	0
FamAll_000110	Tbaro_E1:TBCH5v1_0915@ALM74865.1	2	0	0	0
FamAll_000110	Tbaro_E2:TBCH5v1_2337@ALM76232.1	2	0	0	0
FamAll_000111	Tbaro_E1:TBCH5v1_0918@ALM74867.1	2	0	0	0
FamAll_000111	Tbaro_E2:TBCH5v1_2339@ALM76234.1	2	0	0	0
FamAll_000112	PspNCB100:TQ32_02630@AMM53506.1	2	0	0	0
FamAll_000112	Tchiton:CHITON_1408@CUX78187.1	2	0	0	0
FamAll_000113	MigKol5METIG_RS02490@WP_013798672.1	1	0	0	0
FamAll_000114	MigKol5METIG_RS02495@WP_013798673.1	1	0	0	0
FamAll_000115	MigKol5METIG_RS02510@WP_013798676.1	1	0	0	0
FamAll_000116	MigKol5METIG_RS02515@WP_013798677.1	1	0	0	0
FamAll_000117	MigKol5METIG_RS02520@WP_013798678.1	1	0	0	0
FamAll_000118	MigKol5METIG_RS02525@WP_013798679.1	1	0	0	0
FamAll_000119	MigKol5METIG_RS02530@WP_013798680.1	1	0	0	0
FamAll_000120	MmarC6:MMARC6_RS00085@WP_012192830.1	1	0	0	0
FamAll_000121	MmarC6:MMARC6_RS00090@WP_012192831.1	1	0	0	0
FamAll_000122	MmarC6:MMARC6_RS00120@WP_012192837.1	1	0	0	0
FamAll_000123	MmarC6:MMARC6_RS00125@WP_012192838.1	1	0	0	0
FamAll_000124	MmarC6:MMARC6_RS00135@WP_012192840.1	1	0	0	0
FamAll_000125	MmarC6:MMARC6_RS00185@WP_012192853.1	1	0	0	0
FamAll_000126	MmarC6:MMARC6_RS00190@WP_012192854.1	1	0	0	0
FamAll_000127	MmarC6:MMARC6_RS00195@WP_012192855.1	1	0	0	0
FamAll_000128	MmarC6:MMARC6_RS00200@WP_012192856.1	1	0	0	0
FamAll_000129	MmarC6:MMARC6_RS00205@WP_012192857.1	1	0	0	0
FamAll_000130	MmarC6:MMARC6_RS00210@WP_012192858.1	1	0	0	0
FamAll_000131	MmarC6:MMARC6_RS00215@WP_012192859.1	1	0	0	0
FamAll_000132	MmarC6:MMARC6_RS00225@WP_012192861.1	1	0	0	0
FamAll_000133	MmarC6:MMARC6_RS00230@WP_012192862.1	1	0	0	0
FamAll_000134	MmarC6:MMARC6_RS00235@WP_012192863.1	1	0	0	0
FamAll_000135	MmarC6:MMARC6_RS00245@WP_012192865.1	1	0	0	0
FamAll_000136	MmarC6:MMARC6_RS00250@WP_012192866.1	1	0	0	0
FamAll_000137	MmarC6:MMARC6_RS00265@WP_012192868.1	1	0	0	0
FamAll_000138	MmarC6:MMARC6_RS00270@WP_012192869.1	1	0	0	0
FamAll_000139	MmarKA1:MMKA1_04820@BAP60599.1	1	0	0	0
FamAll_000140	MmarKA1:MMKA1_04830@BAP60600.1	1	0	0	0
FamAll_000141	MmarKA1:MMKA1_04890@BAP60606.1	1	0	0	0
FamAll_000142	MmarKA1:MMKA1_04900@BAP60607.1	1	0	0	0
FamAll_000143	MmarKA1:MMKA1_04910@BAP60608.1	1	0	0	0
FamAll_000144	MmarKA1:MMKA1_04930@BAP60610.1	1	0	0	0
FamAll_000145	MmarKA1:MMKA1_04990@BAP60616.1	1	0	0	0
FamAll_000146	MmarOS7:MMOS7_04770@BAP62563.1	1	0	0	0
FamAll_000147	MmarOS7:MMOS7_04780@BAP62564.1	1	0	0	0
FamAll_000148	MmarOS7:MMOS7_04830@BAP62569.1	1	0	0	0
FamAll_000149	MmarOS7:MMOS7_04840@BAP62570.1	1	0	0	0
FamAll_000150	MmarOS7:MMOS7_04850@BAP62571.1	1	0	0	0
FamAll_000151	MmarOS7:MMOS7_04860@BAP62572.1	1	0	0	0
FamAll_000152	MmarOS7:MMOS7_04930@BAP62579.1	1	0	0	0
FamAll_000153	MmarS2:MMP_RS03910@WP_011170694.1	1	0	0	0
FamAll_000154	MmarS2:MMP_RS08880@WP_011170697.1	1	0	0	0
FamAll_000155	MmarS2:MMP_RS03930@WP_011170698.1	1	0	0	0
FamAll_000156	MmarS2:MMP_RS03935@WP_011170699.1	1	0	5-methylcytosine-specific restriction endonuclease McrBC, GTP-binding regulatory subunit [Defense mechanisms];	cl26392
FamAll_000157	MmarS2:MMP_RS03940@WP_011170700.1	1	0	McrBC 5-methylcytosine restriction system component	0
FamAll_000158	MmarS2:MMP_RS03955@WP_011170703.1	1	0	0	0
FamAll_000159	MmarS2:MMP_RS08885@WP_052272716.1	1	0	0	0
FamAll_000160	MmarS2:MMP_RS03975@WP_011170707.1	1	0	0	0
FamAll_000161	MmarS2:MMP_RS03980@WP_011170708.1	1	0	0	0
FamAll_000162	MmarS2:MMP_RS03985@WP_011170709.1	1	0	0	0
FamAll_000163	MspFS:MFS40622_RS05500@WP_012980690.1	1	0	0	0
FamAll_000164	MspFS:MFS40622_RS05530@WP_012980697.1	1	0	0	0
FamAll_000165	MspFS:MFS40622_RS05540@WP_012980699.1	1	0	0	0
FamAll_000166	MspFS:MFS40622_RS05545@WP_012980701.1	1	0	0	0
FamAll_000167	MspFS:MFS40622_RS05550@WP_012980702.1	1	0	0	0
FamAll_000168	MspFS:MFS40622_RS05555@WP_012980703.1	1	0	0	0
FamAll_000169	MspFS:MFS40622_RS05560@WP_012980704.1	1	0	0	0
FamAll_000170	MspFS:MFS40622_RS05565@WP_012980706.1	1	0	0	0
FamAll_000171	MspFS:MFS40622_RS05570@WP_048197487.1	1	0	0	0
FamAll_000172	MspFS:MFS40622_RS05575@WP_012980708.1	1	0	0	0
FamAll_000173	MspFS:MFS40622_RS05580@WP_012980709.1	1	0	0	0
FamAll_000174	MspFS:MFS40622_RS05585@WP_012980710.1	1	0	0	0
FamAll_000175	MspFS:MFS40622_RS05605@WP_012980714.1	1	0	0	0
FamAll_000176	MspFS:MFS40622_RS05615@WP_012980716.1	1	0	0	0
FamAll_000177	MvolA3:MVOL_RS07735@WP_013180914.1	1	0	0	0
FamAll_000178	MvolA3:MVOL_RS07740@WP_013180915.1	1	0	0	0
FamAll_000179	MvolA3:MVOL_RS07750@WP_013180917.1	1	0	0	0
FamAll_000180	MvolA3:MVOL_RS07755@WP_013180918.1	1	0	0	0
FamAll_000181	MvolA3:MVOL_RS07760@WP_013180919.1	1	0	0	0
FamAll_000182	MvolA3:MVOL_RS08865@WP_013180920.1	1	0	0	0
FamAll_000183	MvolA3:MVOL_RS07770@WP_013180921.1	1	0	0	0
FamAll_000184	MvolA3:MVOL_RS07790@WP_013180927.1	1	0	0	0
FamAll_000185	MvolA3:MVOL_RS07805@WP_013180930.1	1	0	0	0
FamAll_000186	PHV1:PH_RS05500@WP_048053329.1	1	0	0	0
FamAll_000187	PHV1:PH_RS05525@WP_048053586.1	1	0	0	0
FamAll_000188	PHV1:PH_RS05550@WP_010885267.1	1	0	0	0
FamAll_000189	PHV1:PH_RS05555@WP_010885268.1	1	0	0	0
FamAll_000190	PHV1:PH_RS05565@WP_010885271.1	1	0	0	0
FamAll_000191	Plito:OCC_02822@EHR77949.1	1	0	0	0
FamAll_000192	Plito:OCC_13615@AGT34215.1	1	0	0	0
FamAll_000193	Plito:OCC_13620@AGT34216.1	1	0	0	0
FamAll_000194	Plito:OCC_02887@EHR77962.1	1	0	0	0
FamAll_000195	Plito:OCC_02902@EHR77965.1	1	0	0	0
FamAll_000196	Plito:OCC_02927@EHR77970.1	1	0	0	0
FamAll_000197	Plito:OCC_02932@EHR77971.1	1	0	0	0
FamAll_000198	Plito:OCC_02937@EHR77972.1	1	0	0	0
FamAll_000199	Plito:OCC_02942@EHR77973.1	1	0	0	0
FamAll_000200	Plito:OCC_02947@EHR77974.1	1	0	0	0
FamAll_000201	Plito:OCC_13630@AGT34218.1	1	0	0	0
FamAll_000202	Plito:OCC_02957@EHR77976.1	1	0	0	0
FamAll_000203	Plito:OCC_02962@EHR77977.1	1	0	0	0
FamAll_000204	Plito:OCC_02967@EHR77978.2	1	0	0	0
FamAll_000205	Plito:OCC_02972@EHR77979.1	1	0	0	0
FamAll_000206	Plito:OCC_02992@EHR77983.1	1	0	0	0
FamAll_000207	PspNA2:PNA2_1319@AEC52234.1	1	0	0	0
FamAll_000208	PspNA2:PNA2_1330@AEC52245.1	1	0	0	0
FamAll_000209	PspNA2:PNA2_1331@AEC52246.1	1	0	0	0
FamAll_000210	Pyaya:PYCH_14100@AEH25080.1	1	0	0	0
FamAll_000211	TKV2:TK0407@BAD84596.1	1	0	0	0
FamAll_000212	TKV2:TK0408@BAD84597.1	1	0	0	0
FamAll_000213	TKV2:TK0413@BAD84602.1	1	0	0	0
FamAll_000214	TKV2:TK0417@BAD84606.1	1	0	0	0
FamAll_000215	TKV2:TK0418@BAD84607.1	1	0	0	0
FamAll_000216	TKV2:TK0421@BAD84610.1	1	0	0	0
FamAll_000217	TKV3:TK0575@BAD84764.1	1	0	0	0
FamAll_000218	TKV3:TK0580@BAD84769.1	1	0	0	0
FamAll_000219	TKV3:TK0584@BAD84773.1	1	0	0	0
FamAll_000220	TKV3:TK0591@BAD84780.1	1	0	0	0
FamAll_000221	TKV3:TK0594@BAD84783.1	1	0	0	0
FamAll_000222	TKV3:TK0595@BAD84784.1	1	0	0	0
FamAll_000223	Tguay:X802_00865@AJC70903.1	1	0	0	0
FamAll_000224	Tguay:X802_00870@AJC70904.1	1	0	0	0
FamAll_000225	Tguay:X802_00965@AJC72625.1	1	0	0	0
FamAll_000226	Tguay:X802_00985@AJC72628.1	1	0	0	0
FamAll_000227	Tguay:X802_01015@AJC72632.1	1	0	0	0
FamAll_000228	Tguay:X802_01030@AJC72635.1	1	0	0	0
FamAll_000229	Tguay:X802_01050@AJC72638.1	1	0	0	0
FamAll_000230	Tguay:X802_01060@AJC70925.1	1	0	0	0
FamAll_000231	pMEFER01:Mefer_1590@ACV25393.1	1	0	0	0
FamAll_000232	pMEFER01:Mefer_1591@ACV25394.1	1	0	0	0
FamAll_000233	pMEFER01:Mefer_1599@ACV25402.1	1	0	0	0
FamAll_000234	pMEFER01:Mefer_1600@ACV25403.1	1	0	0	0
FamAll_000235	pMEFER01:Mefer_1601@ACV25404.1	1	0	0	0
FamAll_000236	pMEFER01:Mefer_1602@ACV25405.1	1	0	0	0
FamAll_000237	pMEFER01:Mefer_1603@ACV25406.1	1	0	0	0
FamAll_000238	pMEFER01:Mefer_1604@ACV25407.1	1	0	0	0
FamAll_000239	pMEFER01:Mefer_1605@ACV25408.1	1	0	0	0
FamAll_000240	pMEFER01:Mefer_1606@ACV25409.1	1	0	0	0
FamAll_000241	pMEFER01:Mefer_1607@ACV25410.1	1	0	0	0
FamAll_000242	pMEFER01:Mefer_1608@ACV25411.1	1	0	0	0
FamAll_000243	pMEFER01:Mefer_1609@ACV25412.1	1	0	0	0
FamAll_000244	pMEFER01:Mefer_1612@ACV25415.1	1	0	0	0
FamAll_000245	pMEFER01:Mefer_1614@ACV25417.1	1	0	0	0
FamAll_000246	pMEFER01:Mefer_1617@ACV25420.1	1	0	0	0
FamAll_000247	pT26-2:t26-12@ADF80236.1	1	0	0	0
FamAll_000248	pT26-2:t26-21@ADF80245.1	1	0	0	0
FamAll_000249	pT26-2:t26-25@ADF80249.1	1	0	0	0
FamAll_000250	pT26-2:t26-29@ADF80253.1	1	0	0	0
FamAll_000251	MMV7_V1:MMARC7_RS00130@WP_011976437.1	1	0	0	0
FamAll_000252	MMV7_V1:MMARC7_RS00145@WP_048060390.1	1	0	0	0
FamAll_000253	MMV7_V1:MMARC7_RS00185@WP_048060391.1	1	0	0	0
FamAll_000254	MMV7_V1:MMARC7_RS00200@WP_011976451.1	1	0	0	0
FamAll_000255	MMV7_V2:MMARC7_RS07620@WP_012068002.1	1	0	0	0
FamAll_000256	MMV7_V2:MMARC7_RS07675@WP_048060462.1	1	0	0	0
FamAll_000257	MMV7_V2:MMARC7_RS07680@WP_012068013.1	1	0	0	0
FamAll_000258	MMV7_V2:MMARC7_RS07690@WP_012068015.1	1	0	0	0
FamAll_000259	MMV7_V2:MMARC7_RS07695@WP_012068016.1	1	0	0	0
FamAll_000260	MMV7_V2:MMARC7_RS07700@WP_052288947.1	1	0	0	0
FamAll_000261	MMV7_V2:MMARC7_RS07705@WP_012068018.1	1	0	0	0
FamAll_000262	MMV7_V2:MMARC7_RS07710@WP_012068019.1	1	0	0	0
FamAll_000263	MMV7_V2:MMARC7_RS07715@WP_012068020.1	1	0	0	0
FamAll_000264	MMV7_V2:MMARC7_RS07720@WP_012068021.1	1	0	0	0
FamAll_000265	MMV7_V2:MMARC7_RS07730@WP_048060463.1	1	0	0	0
FamAll_000266	MMV7_V2:MMARC7_RS07735@WP_048060464.1	1	0	0	0
FamAll_000267	MMV7_V2:MMARC7_RS07740@WP_012068024.1	1	0	0	0
FamAll_000268	MMV7_V2:MMARC7_RS07755@WP_048060465.1	1	0	0	0
FamAll_000269	MMV7_V2:MMARC7_RS07760@WP_012068028.1	1	0	0	0
FamAll_000270	MMV7_V2:MMARC7_RS07765@WP_012068029.1	1	0	0	0
FamAll_000271	MMV7_V2:MMARC7_RS07780@WP_012068033.1	1	0	0	0
FamAll_000272	MMV7_V2:MMARC7_RS07790@WP_012068034.1	1	0	0	0
FamAll_000273	MMV7_V2:MMARC7_RS07795@WP_012068035.1	1	0	0	0
FamAll_000274	MMV7_V2:MMARC7_RS07805@WP_012068037.1	1	0	0	0
FamAll_000275	Tbaro_E1:TBCH5v1_0882@ALM74835.1	1	0	0	0
FamAll_000276	Tbaro_E1:TBCH5v1_0885@ALM74838.1	1	0	0	0
FamAll_000277	Tbaro_E1:TBCH5v1_0886@ALM74839.1	1	0	0	0
FamAll_000278	Tbaro_E1:TBCH5v1_0893@ALM74845.1	1	0	0	0
FamAll_000279	Tbaro_E1:TBCH5v1_0899@ALM74851.1	1	0	0	0
FamAll_000280	Tbaro_E1:TBCH5v1_0900@ALM74852.1	1	0	0	0
FamAll_000281	Tbaro_E1:TBCH5v1_0901@ALM74853.1	1	0	0	0
FamAll_000282	Tbaro_E1:TBCH5v1_0902@ALM74854.1	1	0	0	0
FamAll_000283	Tbaro_E1:TBCH5v1_0906@ALM74857.1	1	0	0	0
FamAll_000284	Tbaro_E1:TBCH5v1_0909@ALM74860.1	1	0	0	0
FamAll_000285	Tbaro_E1:TBCH5v1_0910@ALM74861.1	1	0	0	0
FamAll_000286	Tbaro_E1:TBCH5v1_0911@ALM74862.1	1	0	0	0
FamAll_000287	Tbaro_E1:TBCH5v1_0912@ALM74863.1	1	0	0	0
FamAll_000288	Tbaro_E1:TBCH5v1_0917@ALM74866.1	1	0	0	0
FamAll_000289	Tbaro_E1:TBCH5v1_0920@ALM74869.1	1	0	0	0
FamAll_000290	Tbaro_E2:TBCH5v1_2327@ALM76222.1	1	0	0	0
FamAll_000291	Tbaro_E2:TBCH5v1_2328@ALM76223.1	1	0	0	0
FamAll_000292	Tbaro_E2:TBCH5v1_2329@ALM76224.1	1	0	0	0
FamAll_000293	Tbaro_E2:TBCH5v1_2330@ALM76225.1	1	0	0	0
FamAll_000294	Tbaro_E2:TBCH5v1_2332@ALM76227.1	1	0	0	0
FamAll_000295	Tbaro_E2:TBCH5v1_2334@ALM76229.1	1	0	0	0
FamAll_000296	Tbaro_E2:TBCH5v1_2335@ALM76230.1	1	0	0	0
FamAll_000297	Tbaro_E2:TBCH5v1_2338@ALM76233.1	1	0	0	0
FamAll_000298	Tbaro_E2:TBCH5v1_2340@ALM76235.1	1	0	0	0
FamAll_000299	Tbaro_E2:TBCH5v1_2342@ALM76237.1	1	0	0	0
FamAll_000300	Tbaro_E2:TBCH5v1_2343@ALM76238.1	1	0	0	0
FamAll_000301	Tbaro_E2:TBCH5v1_2344@ALM76239.1	1	0	0	0
FamAll_000302	Tcele:APY94_RS04065@WP_058938421.1	1	0	0	0
FamAll_000303	Tcele:APY94_RS04070@WP_058938422.1	1	0	0	0
FamAll_000304	Tcele:APY94_RS04095@WP_058938427.1	1	0	0	0
FamAll_000305	Tcele:APY94_RS04100@WP_058938428.1	1	0	0	0
FamAll_000306	Tcele:APY94_RS04110@WP_058938430.1	1	0	0	0
FamAll_000307	Tcele:APY94_RS04125@WP_058938433.1	1	0	0	0
FamAll_000308	Tcele:APY94_RS04130@WP_058938434.1	1	0	0	0
FamAll_000309	Tcele:APY94_RS04135@WP_058938435.1	1	0	0	0
FamAll_000310	Tcele:APY94_RS04145@WP_058938437.1	1	0	0	0
FamAll_000311	Tchiton:CHITON_1405@CUX78184.1	1	0	0	0
FamAll_000312	Tchiton:CHITON_1406@CUX78185.1	1	0	0	0
FamAll_000313	Tchiton:CHITON_1410@CUX78189.1	1	0	0	0
FamAll_000314	Tchiton:CHITON_1412@CUX78191.1	1	0	0	0
FamAll_000315	Tchiton:CHITON_1413@CUX78192.1	1	0	0	0
FamAll_000316	Tchiton:CHITON_1414@CUX78193.1	1	0	0	0
FamAll_000317	Tchiton:CHITON_1416@CUX78195.1	1	0	0	0
FamAll_000318	Tchiton:CHITON_1420@CUX78199.1	1	0	0	0
FamAll_000319	Tchiton:CHITON_1431@CUX78210.1	1	0	0	0
FamAll_000320	PspNCB100:TQ32_02555@AMM53492.1	1	0	0	0
FamAll_000321	PspNCB100:TQ32_02560@AMM53493.1	1	0	0	0
FamAll_000322	PspNCB100:TQ32_02565@AMM53494.1	1	0	0	0
FamAll_000323	PspNCB100:TQ32_02570@AMM53495.1	1	0	0	0
FamAll_000324	PspNCB100:TQ32_02590@AMM53499.1	1	0	0	0
FamAll_000325	PspNCB100:TQ32_02595@AMM53500.1	1	0	0	0
FamAll_000326	PspNCB100:TQ32_02605@AMM53502.1	1	0	0	0
FamAll_000327	PspNCB100:TQ32_02610@AMM53503.1	1	0	0	0
FamAll_000328	PspNCB100:TQ32_02615@AMM53504.1	1	0	0	0
FamAll_000329	PspNCB100:TQ32_02635@AMM53507.1	1	0	0	0
FamAll_000330	PspNCB100:TQ32_02645@AMM53509.1	1	0	0	0
FamAll_000331	PspNCB100:TQ32_02650@AMM53510.1	1	0	0	0
FamAll_000332	PspNCB100:TQ32_02655@AMM53511.1	1	0	0	0
FamAll_000333	PspNCB100:TQ32_02660@AMM53512.1	1	0	0	0
FamAll_000334	CtigMethTherm:F555_RS0101600@WP_018153476.1	1	0	0	0
FamAll_000335	CtigMethTherm:F555_RS0101615@WP_018153479.1	1	0	0	0
FamAll_000336	CtigMethTherm:F555_RS0101630@WP_018153481.1	1	0	0	0
FamAll_000337	CtigMethTherm:F555_RS0101645@WP_018153484.1	1	0	0	0
FamAll_000338	CtigMethTherm:F555_RS0101650@WP_018153485.1	1	0	0	0
FamAll_000339	CtigMethTherm:F555_RS0101670@WP_018153489.1	1	0	0	0
FamAll_000340	CtigMethTherm:F555_RS0101675@WP_018153490.1	1	0	0	0
FamAll_000341	TspJCM11816:Prot_102324	1	0	0	0
FamAll_000342	TspJCM11816:Prot_102320	1	0	0	0
FamAll_000343	TspJCM11816:Prot_102319	1	0	0	0
FamAll_000344	TspJCM11816:Prot_102313	1	0	0	0
FamAll_000345	TspJCM11816:Prot_102312	1	0	0	0
FamAll_000346	TspJCM11816:Prot_102311	1	0	0	0
FamAll_000347	TspJCM11816:Prot_102306	1	0	0	0
FamAll_000348	TspJCM11816:Prot_102298	1	0	0	0
FamAll_000349	TspJCM11816:Prot_102297	1	0	0	0
FamAll_000350	TspJCM11816:Prot_102296	1	0	0	0
FamAll_000351	TspJCM11816:Prot_102291	1	0	0	0
FamAll_000352	TspJCM11816:Prot_102290	1	0	0	0
FamAll_000353	TspJCM11816:Prot_102289	1	0	0	0
FamAll_000354	TspJCM11816:Prot_102288	1	0	0	0
FamAll_000355	TspJCM11816:Prot_102287	1	0	0	0
FamAll_000356	TspJCM11816:Prot_102282	1	0	0	0
